# Supplementary material for: Visual Impairment, Hearing Loss and Cognitive Function in an Older Population: Longitudinal Findings from the Blue Mountains Eye Study
Source: PLoS One. 2016 Jan 25;11(1):e0147646. doi: 10.1371/journal.pone.0147646 (PMC4726694; doi:10.1371/journal.pone.0147646)
Supplement: S1 Dataset — (XLSX) [file pone.0147646.s001.xlsx]

## Sheet: BMES23f
IDNUM	SEX2	AGE2	MMSE2	MMSE2_B	Grp4	dMMSE2	dMMSE2_B	QUALIF	HOSPAD2	Depr2_59	ChrCond	WhoLIv2	HmOwner2	Walking
0009	1	74	24	16	VI=0,HL=0	0	0	0	0		1	1	1	0
0012	1	76	28	20	VI=1,HL=0	0	0	0	1	0	0	0	1	0
0019	2	69	29	22	VI=0,HL=1	0	0	0	0	0	0	0	1	0
0020	1	69	30	22	VI=0,HL=0	0	0	0	0	0	0	0	1	0
0025	1	77	27	19	VI=0,HL=0	0	0	1	0	0	0	1	1	0
0028	2	59	30	22	VI=0,HL=0	0	0	1	1		0	0	1	0
0030	1	84	30	22	VI=0,HL=1	0	0	0	0		0	1	1	0
0033	1	58	29	22	VI=0,HL=0	1	1	1	0	1	0	0	1	0
0038	2	56	26	19	VI=0,HL=0	1	1	1	0		0	0	1	0
0040	2	63	29	21	VI=0,HL=0	0	0	1	1		0	0	1	0
0041	1	68	30	22	VI=0,HL=0	0	0	0	0	0	0	1	1	0
0042	1	64	29	22	VI=0,HL=0	0	0	1	1	0	0	0	1	0
0043	2	69	30	22	VI=0,HL=0	0	0	1	0	0	0	0	1	0
0046	1	60	29	22	VI=0,HL=0	0	0	0	0		0	1	1	0
0047	1	57	29	22	VI=0,HL=0	0	0	0	0	0	0	0	1	0
0055	1	75	28	20	VI=0,HL=1	0	0	0	1	1	1	1	0	0
0057	1	56	30	22	VI=0,HL=0	0	0	1	0	0	0	0	0	0
0058	1	73	30	22	VI=0,HL=1	0	0	1	1	1	0	0	1	0
0059	2	74	30	22	VI=1,HL=0	0	0	1	0	1	0	0	1	0
0060	1	62	28	20	VI=0,HL=0	0	0	1	0	0	0	0	1	0
0061	2	64	29	22	VI=0,HL=0	0	0	1	0	0	0	0	1	0
0062	2	65	30	22	VI=0,HL=0	0	0	1	0		0	0	1	0
0063	1	65	29	22	VI=0,HL=0	0	0	1	0	0	0	0	1	0
0064	1	59	29	22	VI=0,HL=0	0	0	0	0	0	0	0	1	0
0065	2	60	30	22	VI=0,HL=0	0	0	0	0	0	0	0	1	0
0068	2	69	25	22	VI=0,HL=0	0	0	0	0	0	0	0	1	0
0069	1	70	30	22	VI=0,HL=0	0	0	1	0	0	0	0	1	1
0070	1	73	30	22	VI=0,HL=0	0	0	1	0	0	0	0	1	0
0076	2	67	29	21	VI=0,HL=0	0	0	1	0	0	0	0	1	0
0080	1	59	30	22	VI=0,HL=0	0	0	0	0	0	0	0	1	0
0081	2	66	30	22	VI=0,HL=0	0	0	1	1		0	0	1	0
0082	1	66	26	18	VI=0,HL=0	0	0	0	1		0	0	1	0
0086	1	64	29	22	VI=0,HL=0	0	0	1	0		0	0	1	0
0087	2	66	28	21	VI=0,HL=0	0	0	1			0	0	1	0
0091	1	58	30	22	VI=0,HL=0	1	1	1	0	0	0	1	1	0
0093	1	72	28	21	VI=0,HL=1	1	1	0	1	0	0	0	1	0
0096	1	61	30	22	VI=0,HL=0	0	0	0	0	1	0	0	1	0
0097	2	68	29	22	VI=0,HL=0	0	0	0	1	0	0	0	1	0
0098	2	67	28	21	VI=0,HL=1	0	0	1	0	0	0	0	0	1
0100	2	57	28	21	VI=0,HL=1	0	0	1	0		0	0	0	0
0108	2	73	29	22	VI=0,HL=0	0	0	1	0	0	0	0	1	0
0111	1	82	29	22	VI=0,HL=0	1	1	1	0	0	0	1	1	1
0112	2	63	29	22	VI=0,HL=0	0	1	0	0	0	0	0	1	0
0113	1	57	29	22	VI=0,HL=0	0	0	0	0	0	0	0	1	0
0114	2	58	30	22	VI=0,HL=0	0	0	0	0	1	0	1	1	0
0115	2	55	30	22	VI=0,HL=0	0	0	1			0	1	1	0
0122	1	68	27	20	VI=0,HL=0	0	0	1	0	1	0	1	0	1
0124	2	65	29	22	VI=0,HL=0	0	0	1	0	0	0	0	1	0
0126	2	66	29	22	VI=1,HL=1	0	1	1	0	0	0	0	1	0
0128	1	68	29	22	VI=0,HL=1	0	0	0	1	0	0	1	1	0
0129	2	56	28	21	VI=0,HL=0	0	0	0	0	0	0	0	1	0
0134	1	78	29	22	VI=1,HL=0	1	0	1	0	0	0	0	1	0
0136	2	58	29	21	VI=0,HL=0	0	0	1	0	0	0	0	1	0
0139	1	61	27	19	VI=0,HL=0	1	1	1	0	0	1	1	0	0
0140	1	62	30	22	VI=0,HL=0	1	1	1	0		0	1	0	0
0145	1	64	29	22	VI=0,HL=0	0	0	1	0	0	0	0	1	0
0146	2	68	29	22	VI=0,HL=0	0	0		1	0	0	1	1	0
0148	2	75	29	21	VI=0,HL=0	1	1	0	1	0	0	0	1	0
0149	1	66	26	18	VI=0,HL=0	0	0	0	0	0	0	0	1	0
0154	1	77	30	22	VI=0,HL=0	0	0	1	0	0	1	0	1	0
0156	1	62	29	22	VI=0,HL=0	0	0	0	0	0	1	0	1	0
0164	1	73	27	20	VI=1,HL=0	0	0	1	1		0	0	1	0
0165	1	64	29	22	VI=0,HL=0	1	1	0	0	0	0	1	1	0
0166	2	59	29	22	VI=0,HL=0	0	0	1	0	0	0	0	1	0
0169	1	76	30	22	VI=0,HL=0	0	0	1	0	0	0	0	1	0
0170	2	74	29	21	VI=0,HL=0	1	0	1	0	0	0	0	1	0
0172	1	67	30	22	VI=0,HL=0	0	0	1	0	0	0	1	1	0
0174	1	84	30	22	VI=1,HL=0	1	1	1	0	0	0	1	1	1
0178	1	60	27	19	VI=0,HL=0	0	0	0	0	0	0	0	1	0
0182	2	79	24	16	VI=0,HL=1	1	0	1	1	0	0	0	1	1
0183	2	62	29	21	VI=0,HL=0	0	0	0	0	0	0	0	1	0
0185	1	60	27	20	VI=0,HL=0	0	0	1	0	0	0	0	1	0
0186	1	67	29	22	VI=0,HL=0	0	0	0	0	1	0	1	1	0
0188	2	78	27	19	VI=0,HL=1	0	0	1	1	0	0	1	1	0
0191	2	63	29	22	VI=0,HL=0	0	0	1	0	0	0	0	1	0
0192	2	64	30	22	VI=0,HL=0	0	0	1	0	0	0	0	1	0
0193	1	62	27	20	VI=0,HL=0	0	0	0	1	0	1	0	1	0
0199	2	57	30	22	VI=0,HL=0	0	0	1	0	0	0	0	0	0
0201	1	77	27	20	VI=0,HL=1	0	0	0	0	0	1	1	1	1
0205	1	74	29	21	VI=0,HL=1	0	0	1	0	0	1	0	1	0
0206	2	74	29	21	VI=0,HL=0	1	1	1	1	0	1	0	1	0
0213	2	71	29	22	VI=0,HL=1	0	0	0	0	0	0	0	1	0
0214	1	72	28	21	VI=0,HL=0	0	0	0	0	0	0	0	1	0
0215	1	69	30	22	VI=0,HL=0	0	0	0	0	0	0	0	1	0
0220	1	75	25	18	VI=1,HL=1	0	0	1	0		0	1	1	0
0221	1	73	29	22	VI=0,HL=0	0	0	0	0	0	0	1	1	0
0224	1	67	30	22	VI=0,HL=0	1	1	0	0	0	0	0	1	0
0228	1	56	26	19	VI=0,HL=0	0	0	1	0	0	0	0	1	0
0230	1	74	28	21	VI=0,HL=1	0	0	0			0	0	1	0
0231	2	72	29	22	VI=0,HL=0	0	0	0	1		0	0	1	0
0232	1	58	29	21	VI=0,HL=0	0	0	0	0		0	0	1	0
0233	2	58	28	21	VI=0,HL=0	0	0	0	0		0	0	1	0
0237	2	69	30	22	VI=0,HL=1	0	0	1	0		0	0	1	0
0238	1	71	30	22	VI=0,HL=0	0	0	1	0		0	0	1	0
0239	1	54	30	22	VI=0,HL=0	0	0	1	0	0	0	0	1	0
0246	1	72	30	22	VI=0,HL=1	0	0	0	1	1	1	1	0	0
0255	1	55	29	22	VI=0,HL=0	0	0	1	0	0	0	0	1	0
0256	1	59	29	21	VI=0,HL=0	1	0	0	0	0	0	1	1	0
0257	1	63	29	22	VI=0,HL=0	0	0	1	0	0	0	0	1	0
0258	2	67	28	21	VI=0,HL=0	1	0	1	1	0	0	0	1	0
0262	1	68	27	20	VI=0,HL=0	0	0	0	0		0	1	1	0
0265	2	61	28	21	VI=0,HL=0	0	0	1	0		0	0	1	0
0273	1	55	29	21	VI=0,HL=0	0	0	1	0	0	0	0	1	0
0275	1	75	29	22	VI=0,HL=0	1	1	1	0	0	0	0	1	0
0276	2	68	30	22	VI=0,HL=0	0	0	1	0		0	0	1	0
0279	1	74	30	22	VI=0,HL=1	0	0	1	0	1	0	1	1	0
0280	2	68	28	21	VI=0,HL=1	1	1	1	0	0	0	1	0	0
0284	1	80	29	21	VI=0,HL=1	0	0	0	1	0	0	0	0	1
0285	1	60	29	22	VI=0,HL=0	0	0	0	0	0	0	1	1	0
0289	2	59	30	22	VI=0,HL=0	0	0	0	0		0	0	1	0
0296	2	68	29	21	VI=0,HL=1	1	1	0	0		0	1	1	0
0300	2	75	30	22	VI=0,HL=1	0	0	1	0	0	0	1	1	0
0303	1	78	29	21	VI=0,HL=1	0	0	0	0	1	1	0	1	0
0304	1	81	27	19	VI=0,HL=1	0	0	0	0	0	0	1	0	1
0308	1	74	28	21	VI=0,HL=0	0	0	1	1		0	0	1	0
0309	2	79	29	22	VI=0,HL=1	0	0	0	0		0	0	1	0
0311	2	75	30	22	VI=0,HL=0	0	0	1	0	0	0	0	1	0
0314	2	65	29	21	VI=0,HL=0	0	0	1	0	0	0	0	1	0
0318	2	69	30	22	VI=0,HL=0	0	0	0	0	0	0	1	1	0
0319	2	71	28	20	VI=0,HL=0	0	0	1	1	0	0	0	1	0
0323	1	66	30	22	VI=0,HL=0	0	0	1	0	0	0	1	1	0
0325	2	67	30	22	VI=0,HL=0	0	0	1	0	0	0	0	1	0
0326	1	58	29	21	VI=0,HL=0	0	0	0	1	0	0	0	1	0
0327	1	85	26	21	VI=1,HL=0	1	1	0	1		1	1	0	0
0328	2	76	30	22	VI=0,HL=0	1	1	1	0	0	0	0	1	0
0333	1	60	30	22	VI=0,HL=0	0	0	1	0		0	0	1	0
0334	2	63	29	22	VI=0,HL=0	0	0	1	0	0	0	0	1	0
0335	2	59	30	22	VI=0,HL=0	0	0	1	0	0	0	0	1	0
0338	2	67	30	22	VI=0,HL=0	0	0	1	0	0	0	0	1	0
0348	2	68	30	22	VI=0,HL=0	0	0	1	1	0	0	0	1	1
0353	2	66	30	22	VI=0,HL=0	0	0	1	1	0	0	0	1	0
0356	1	72	29	21	VI=1,HL=1	0	0	1	0	0	0	0	1	0
0361	2	68	29	21	VI=0,HL=0	0	0	1	0	0	0	0	0	0
0363	1	71	29	22	VI=0,HL=0	0	0	0	0	1	0	1	1	0
0366	2	61	28	20	VI=0,HL=0	0	0	0	0		0	0	0	0
0367	2	72	28	20	VI=0,HL=0	0	0	0	1	0	0	1	1	0
0368	1	69	30	22	VI=0,HL=0	0	0	1	0	0	0	1	1	0
0369	1	64	30	22	VI=0,HL=0	0	0	1	0	0	0	1	1	0
0371	2	68	29	22	VI=0,HL=0	0	0	1	0	0	0	1	1	0
0372	1	85	30	22	VI=1,HL=0	0	0	1	0		0	1	1	0
0374	2	65	30	22	VI=0,HL=1	0	0	1	0	0	0	1	1	0
0376	1	70	28	21	VI=1,HL=0	0	0	0	1	1	1	1	1	0
0378	1	76	29	22	VI=0,HL=0	0	0	0	0	0	1	1	1	0
0388	1	71	30	22	VI=0,HL=0	0	0	1	0	0	0	0	1	0
0393	1	58	28	21	VI=0,HL=0	0	0	0	0		0	0	1	0
0394	2	59	30	22	VI=0,HL=0	0	0	1	0		0	0	1	0
0397	2	75	28	20	VI=0,HL=0	0	0	1	1	0	0	0	1	0
0398	1	73	29	21	VI=1,HL=1	0	0	0	1	0	1	0	1	0
0400	2	60	29	21	VI=0,HL=0	0	0	1	0		0	1	1	0
0401	2	70	30	22	VI=0,HL=1	0	0	1	0	0	0	0	1	0
0403	1	70	30	22	VI=0,HL=1	0	0	0	0		0	0	1	0
0406	2	78	29	21	VI=0,HL=0	0	0	1	0	0	0	1	0	0
0410	1	71	28	20	VI=0,HL=0	0	0	0	0	0	0	1	1	0
0414	1	60	29	22	VI=0,HL=0	0	0	1	0	0	0	1	1	0
0417	1	74	27	19	VI=0,HL=1	0	0	1	0		0	1	1	0
0418	1	71	29	22	VI=0,HL=0	0	0	0	1	0	0	0	1	1
0419	2	75	28	21	VI=0,HL=1	0	0	1	0	0	0	0	1	0
0421	1	75	29	22	VI=1,HL=0	1	1	1	0	0	0	1	1	0
0424	2	76	30	22	VI=0,HL=1	1	1	1	0	1	1	0	1	0
0426	1	58	29	21	VI=0,HL=0	0	0	0	0	0	0	0	1	0
0428	2	75	30	22	VI=1,HL=0	0	0	1	0		0	0	1	0
0429	1	71	30	22	VI=0,HL=0	0	0	0	0		0	0	1	0
0430	1	75	30	22	VI=0,HL=0	0	0	1	1	0	0	1	1	1
0432	2	68	29	21	VI=0,HL=0	0	0	1	0	0	0	0	1	0
0433	1	61	28	21	VI=0,HL=0	1	1	0	0	0	0	0	1	0
0435	2	65	30	22	VI=0,HL=0	0	0	1	1		0	0	1	0
0436	2	60	30	22	VI=0,HL=0	0	0	1	0	0	0	0	1	0
0437	1	60	28	21	VI=0,HL=0	0	0	0	0	0	0	0	1	0
0439	1	67	27	21	VI=0,HL=0	0	0	0	0	0	0	0	1	0
0440	2	71	28	22	VI=0,HL=1	0	0	0	0	0	0	0	1	0
0443	1	74	29	21	VI=0,HL=0	0	0	1	0	0	0	1	1	0
0448	1	62	22	15	VI=0,HL=1	0	0	1	1	0	0	0	1	0
0451	1	58	30	22	VI=0,HL=0	0	0	1	0	1	0	0	1	0
0457	1	80	30	22	VI=0,HL=1	0	0	1	0	0	0	0	1	0
0458	1	62	25	17	VI=0,HL=0	0	0	0	1	0	0	0	1	0
0460	2	71	25	19	VI=0,HL=0	0	0	0	1	1	0	1	1	0
0463	2	60	30	22	VI=0,HL=0	0	0	0	0	0	0	1	1	0
0464	1	64	29	21	VI=0,HL=0	0	0	0	0	0	0	0	1	0
0465	2	62	29	22	VI=0,HL=0	0	0	0	0	0	0	0	1	0
0466	1	58	30	22	VI=0,HL=0	0	0	1	1	1	0	0	1	0
0467	2	59	27	19	VI=0,HL=0	0	0	1	0	0	0	0	1	0
0468	2	69	30	22	VI=0,HL=0	0	0	1	0	0	1	1	1	0
0469	1	62	28	20	VI=0,HL=0	0	0	1	1	0	0	1	1	0
0474	1	74	27	20	VI=0,HL=0	0	0	1	0		0	0	1	0
0475	2	71	27	19	VI=0,HL=0	0	0	0	0	0	0	0	0	0
0476	1	74	28	20	VI=0,HL=0	0	0	0	1	0	0	0	0	0
0477	2	70	29	21	VI=0,HL=0	0	0	1	0	0	0	0	1	0
0488	1	81	30	22	VI=0,HL=0	1	0	1	0	0	0	0	1	0
0491	2	71	29	21	VI=0,HL=0	0	0	0	1	0	1	1	1	0
0492	1	82	26	19	VI=0,HL=0	0	0	0	0	0	0	0	1	0
0500	2	64	28	21	VI=0,HL=0	0	0	0	0	0	1	1	1	0
0502	2	58	28	20	VI=0,HL=0	0	0	1	0	0	0	0	1	0
0505	2	89	29	21	VI=0,HL=1	1	1	1	0	0	0	0	1	0
0507	1	67	30	22	VI=0,HL=0	0	0	0	0	0	0	1	1	0
0509	1	65	29	22	VI=0,HL=0	0	0	1	0		0	0	1	0
0516	1	82	25	18	VI=1,HL=1	0	1	1	1	0	1	0	1	1
0518	1	58	30	22	VI=0,HL=0	0	0	1	0	0	0	0	0	0
0519	1	60	28	21	VI=0,HL=0	0	0	0	1	0	0	0	1	0
0520	2	65	25	18	VI=0,HL=0	0	0	1	0	0	0	0	1	0
0521	2	69	29	21	VI=0,HL=0	0	0	1	0	0	0	0	1	0
0522	1	65	30	22	VI=0,HL=0	0	0	0	0	0	0	0	1	0
0524	1	63	30	22	VI=0,HL=0	0	0	1	1	0	0	0	1	0
0526	1	63	30	22	VI=0,HL=0	0	0	1	1	0	0	1	1	0
0536	1	62	29	21	VI=0,HL=0	0	0	1	0	0	0	1	1	0
0545	2	63	29	22	VI=0,HL=0	0	0	1	0	0	0	1	1	0
0546	1	75	29	22	VI=1,HL=0	0	0	0	0	0	0	1	1	0
0548	1	70	30	22	VI=0,HL=0	0	0	0	0	0	0	0	1	0
0550	1	74	27	19	VI=1,HL=0	0	0	0	0	0	0	0	0	0
0552	1	73	30	22	VI=0,HL=0	0	0	1	0	0	0	0	1	0
0553	2	70	28	21	VI=0,HL=0	0	0	0	1	0	0	0	1	0
0554	2	67	28	20	VI=0,HL=0	0	0	1	0	0	0	0	1	0
0555	2	73	30	22	VI=1,HL=1	0	0	0	0	0	0	0	1	0
0556	1	71	29	22	VI=0,HL=0	0	0	0	0	0	0	0	1	0
0559	1	83	30	22	VI=0,HL=0	0	0	1	1	0	1	1	0	0
0562	1	71	30	22	VI=0,HL=0	0	0	0	0	1	0	0	1	0
0563	2	77	29	22	VI=0,HL=0	0	0	1	0	0	0	0	1	1
0564	2	69	30	22	VI=0,HL=0	0	0	1	0	0	0	0	1	0
0565	1	70	27	20	VI=0,HL=1	0	0	0	0	0	0	0	1	0
0567	2	57	30	22	VI=0,HL=0	0	0	1	0	0	0	0	1	0
0568	1	64	30	22	VI=0,HL=0	0	0	1	0	0	0	1	1	1
0570	1	77	29	22	VI=0,HL=0	0	1	0	0	0	0	1	1	0
0575	2	69	30	22	VI=0,HL=0	0	0	1	0	0	0	0	1	0
0580	1	73	29	22	VI=0,HL=0	0	0	1	0	0	1	1	1	0
0581	2	74	29	21	VI=0,HL=1	0	0	0	0	0	0	0	1	0
0582	1	73	29	21	VI=0,HL=0	0	0	1	1	0	0	0	1	0
0587	2	66	29	22	VI=0,HL=0	0	0	1	0	1	0	0	1	0
0595	1	75	27	19	VI=0,HL=1	0	0	0	0	0	0	1	1	0
0596	1	75	29	22	VI=0,HL=0	0	0	0	1	0	0	0	1	0
0598	1	86	27	20	VI=1,HL=1	0	0	0	1	1	0	1	1	1
0601	1	75	27	20	VI=0,HL=0	0	0	0	0	1	0	0	1	0
0603	1	65	30	22	VI=0,HL=0	0	0	0	0	0	0	0	1	0
0608	1	65	30	22	VI=1,HL=0	0	0	1	0	0	0	0	1	0
0614	1	58	28	20	VI=0,HL=0	0	0	0	0	0	0	1	0	0
0619	1	75	30	22	VI=0,HL=1	0	0	1	0	0	0	1	1	0
0621	2	68	30	22	VI=0,HL=0	0	0	1	0	0	0	1	1	0
0623	1	74	30	22	VI=1,HL=1	1	0	0	0	0	0	1	1	0
0628	2	55	29	22	VI=0,HL=0	0	0	1	0	0	0	1	1	0
0631	1	73	30	22	VI=0,HL=0	0	0	1	0	0	0	0	1	0
0633	1	72	28	21	VI=0,HL=0	0	0	1	0	1	0	0	1	0
0639	2	72	30	22	VI=0,HL=1	0	0	1	0	0	0	0	1	0
0640	1	72	29	21	VI=0,HL=0	0	0	1	0	0	0	0	1	0
0641	1	67	30	22	VI=0,HL=0	1	1	1	1	0	0	0	1	0
0645	1	79	28	20	VI=0,HL=0	0	0	1	1	0	0	0	1	0
0647	1	70	30	22	VI=0,HL=0	0	0	1	0	0	1	1	1	0
0650	2	64	29	21	VI=0,HL=0	1	1	1	0		0	1	1	0
0657	2	69	30	22	VI=0,HL=0	0	0	1	0		0	0	1	0
0658	1	54	30	22	VI=0,HL=0	1	0	0	0	0	0	0	1	0
0659	1	78	30	22	VI=1,HL=0	0	0	0	1	0	0	0	1	0
0662	1	70	27	20	VI=0,HL=0	0	0	0	0	1	0	0	1	0
0664	2	56	27	19	VI=0,HL=0	0	0	1	0	0	0	0	1	0
0667	1	77	28	20	VI=1,HL=0	1	1	1	0	0	0	1	0	0
0668	1	63	29	22	VI=0,HL=0	0	0	1	0	0	0	0	1	0
0669	2	62	28	21	VI=0,HL=0	0	0	1	0	0	0	0	1	0
0671	2	78	29	22	VI=0,HL=1	1	1	0	0	0	0	0	1	0
0673	2	60	30	22	VI=0,HL=0	0	0	1	0	1	0	0	1	0
0674	1	62	30	22	VI=0,HL=0	0	0	1	0	1	0	0	1	0
0683	1	66	29	21	VI=0,HL=1	0	0	1	0	0	0	0	1	0
0684	2	71	30	22	VI=0,HL=0	0	0	1	1	0	0	0	1	0
0686	2	87	29	22	VI=1,HL=1	0	0	1	0	0	0	1	1	0
0687	2	65	27	19	VI=0,HL=1	0	0	0	1	0	0	0	1	0
0693	2	57	29	21	VI=0,HL=0	1	0	0	0	0	0	1	1	0
0698	2	59	30	22	VI=0,HL=0	0	0	1	0	0	0	0	1	0
0702	1	75	30	22	VI=0,HL=1	0	0	0	0		0	0	1	0
0705	2	70	30	22	VI=1,HL=0	0	0	1	0	0	0	0	1	0
0706	1	69	29	22	VI=0,HL=0	0	0	0	0	0	0	0	1	0
0710	1	77	30	22	VI=0,HL=0	0	0	0	0	0	0	0	1	0
0711	1	76	29	21	VI=0,HL=0	0	0	0	0	0	0	1	1	0
0712	1	75	28	21	VI=1,HL=0	0	0	0	0	0	1	0	1	1
0714	2	76	28	20	VI=0,HL=0	0	0	0	1	0	0	0	1	1
0715	1	76	27	19	VI=1,HL=0	0	0	1	0	0	0	0	1	0
0716	1	72	30	22	VI=0,HL=0	0	0	1	1	0	1	0	1	0
0719	1	55	30	22	VI=0,HL=0	0	0	1	0	0	0	0	1	0
0724	1	72	30	22	VI=0,HL=0	0	0	0	0	0	0	0	1	0
0727	1	72	30	22	VI=0,HL=0	0	0		0	0	0	0	1	0
0736	1	65	28	20	VI=0,HL=0	0	0	1	0	0	0	1	1	0
0738	1	71	29	21	VI=0,HL=0	0	0	1	0	0	0	1	1	0
0741	1	70	29	22	VI=0,HL=1	0	0	0	0	0	0	0	1	0
0742	2	72	24	16	VI=0,HL=0	0	0	1	1	0	0	0	1	0
0743	1	69	29	22	VI=0,HL=0	0	0	1	1	0	0	0	1	0
0746	1	78	28	20	VI=0,HL=0	0	0	1	0	0	0	1	1	0
0747	2	71	27	19	VI=0,HL=1	0	0	1	1	1	0	0	1	0
0748	2	68	24	17	VI=0,HL=1	0	0	0	0		0	1	1	0
0750	1	73	25	18	VI=1,HL=0	0	0	0	0	0	0	0	1	0
0754	1	57	29	22	VI=0,HL=0	0	0	1	1		0	0	1	0
0758	2	72	25	19	VI=1,HL=0	1	1	0	0	0	0	1	0	0
0759	1	79	30	22	VI=0,HL=0	1	1	1	0	0	0	0	1	0
0760	1	70	30	22	VI=0,HL=0	0	0	1	0	0	0	0	1	0
0761	1	70	25	19	VI=0,HL=0	0	0	1	1	0	0	0	1	0
0763	2	81	29	21	VI=0,HL=0	0	0	0	0	0	1	0	1	0
0768	1	57	29	22	VI=0,HL=0	0	0	1	0	0	0	1	1	0
0770	1	67	28	21	VI=0,HL=0	0	0	1	0	0	0	1	1	0
0773	2	65	30	22	VI=0,HL=0	0	0	0	1	0	0	1	1	0
0774	1	78	29	22	VI=0,HL=0	0	1	1	1	0	1	0	1	0
0775	2	78	29	21	VI=0,HL=1	0	0	1	1	0	0	0	1	0
0776	1	76	28	20	VI=0,HL=0	0	0	1	0		0	1	1	0
0777	1	75	29	21	VI=0,HL=0	0	0	0	1	0	0	1	1	0
0779	1	77	30	22	VI=1,HL=1	0	0	0	0	0	0	0	1	0
0780	1	73	29	21	VI=0,HL=0	1	1	0	0	1	0	1	1	0
0786	2	71	25	18	VI=1,HL=0	0	0	0	0	0	0	0	1	0
0787	1	83	30	22	VI=1,HL=0	0	0	0	0		0	0	1	0
0788	1	65	29	21	VI=1,HL=0	0	0	1	0	0	0	0	1	0
0791	2	74	30	22	VI=0,HL=0	0	0	1	0	0	0	0	1	0
0792	1	64	29	22	VI=0,HL=0	0	0	0	0	0	0	1	0	0
0793	2	83	30	22	VI=0,HL=0	0	0	0	0	0	0	0	1	0
0795	2	58	29	22	VI=0,HL=0	0	0	0	1	1	1	0	1	0
0796	1	58	29	21	VI=0,HL=0	0	0	0	0	1	0	0	1	0
0803	1	72	24	17	VI=1,HL=0	0	0	0	0	1	0	0	1	0
0804	1	60	27	19	VI=0,HL=0	0	0	0	1	0	0	0	1	0
0805	2	63	30	22	VI=0,HL=0	1	1	1	0	0	0	0	1	0
0808	2	70	30	22	VI=1,HL=0	1	1	1	0	1	0	0	1	0
0815	1	67	30	22	VI=0,HL=0	0	0	1	0	0	0	0	1	0
0817	1	59	28	21	VI=0,HL=0	0	0	1	0	0	0	0	1	0
0818	2	81	29	22	VI=1,HL=0	0	0	1	1	0	0	0	1	0
0833	2	56	29	21	VI=0,HL=0	0	0	0	0	0	0	1	1	0
0834	2	67	28	21	VI=1,HL=0	0	0	0	0	0	1	0	1	0
0835	1	70	27	20	VI=1,HL=0	0	0	0	0	0	0	1	1	0
0838	2	62	30	22	VI=0,HL=0	1	1	1	0	0	0	0	1	0
0842	1	81	29	21	VI=0,HL=1	0	0	1	1	0	0	1	1	0
0843	1	76	26	19	VI=0,HL=0	0	0	0	0	0	0	0	1	0
0850	1	76	30	22	VI=0,HL=0	0	0	1	1	0	0	1	1	0
0856	1	81	28	20	VI=1,HL=1	0	0	0	0	1	0	1	1	0
0860	2	58	29	22	VI=0,HL=0	0	0	0	0		0	0	0	0
0865	1	68	28	21	VI=0,HL=0	0	0	1	0	0	1	0	1	0
0866	2	72	30	22	VI=0,HL=0	0	0	1	0	0	0	0	1	0
0867	1	68	30	22	VI=0,HL=0	0	0	0	0	0	0	0	1	0
0869	1	73	24	16	VI=0,HL=1	0	0	1	1	0	0	0	1	1
0873	1	76	28	20	VI=0,HL=0	0	0	1	1	0	0	0	1	0
0876	1	77	30	22	VI=0,HL=0	0	0	0	0	0	0	1	1	0
0882	1	61	24	17	VI=0,HL=1	0	0	0	0	1	0	1	1	1
0883	2	60	30	22	VI=0,HL=0	0	0	1	0	0	0	0	1	0
0885	2	75	26	19	VI=0,HL=1	0	0	1	0	0	0	0	1	0
0887	2	83	29	21	VI=0,HL=1	0	0	1	0	0	0	0	1	0
0891	1	70	26	19	VI=0,HL=0	0	0	0	0		0	0	1	0
0892	1	65	29	21	VI=0,HL=0	0	0	0	0	0	0	1	1	0
0895	1	82	30	22	VI=0,HL=0	1	1	1	0	0	0	1	1	0
0900	1	63	30	22	VI=0,HL=0	0	0	1	0	0	0	0	1	0
0901	2	69	30	22	VI=0,HL=0	0	0	1	0	0	0	0	1	0
0905	2	72	30	22	VI=0,HL=0	0	0	0	0		0	0	1	0
0907	1	61	29	22	VI=0,HL=0	0	0	0	0	0	0	0	1	0
0908	1	60	29	22	VI=0,HL=1	0	0	0	0	0	0	0	1	0
0911	1	73	29	21	VI=0,HL=0	0	0	1	0	1	0	1	1	0
0913	1	58	30	22	VI=0,HL=0	0	0	0	0	0	0	0	1	0
0914	1	67	30	22	VI=0,HL=0	0	0	1	0	1	0	1	1	0
0915	2	63	24	17	VI=0,HL=0	0	0	1	0	1	0	0	1	0
0916	1	73	27	20	VI=0,HL=0	0	0	1	1	0	0	0	1	0
0919	1	64	28	20	VI=0,HL=0	0	0	0	0		1	1	1	0
0925	2	75	30	22	VI=0,HL=0	0	0	1	0		0	0	1	0
0926	1	76	30	22	VI=0,HL=0	0	0	1	0	0	0	0	1	0
0934	1	77	28	21	VI=0,HL=0	0	0	0	1	1	1	0	0	0
0939	2	65	26	18	VI=1,HL=1	0	0	0	0	0	0	0	1	0
0940	1	81	27	20	VI=0,HL=0	0	0	1	1	0	1	0	1	1
0942	2	66	28	20	VI=0,HL=0	1	1	1	0	0	0	0	1	0
0944	1	76	29	21	VI=0,HL=1	0	0	1	0	1	1	1	0	1
0947	1	65	30	22	VI=0,HL=0	0	0		0	0	0	0	1	0
0951	1	66	29	21	VI=0,HL=0	0	0	1	0	0	0	0	1	0
0959	2	55	29	21	VI=0,HL=0	0	0	1	0	1	0	0	1	0
0960	1	61	30	22	VI=0,HL=0	0	0	1	0	0	0	0	1	0
0961	2	80	30	22	VI=0,HL=0	1	1	0	0	0	0	0	1	0
0962	1	74	30	22	VI=1,HL=1	0	0	1	0	0	0	1	1	0
0966	1	70	27	19	VI=0,HL=1	0	0	1	1	0	1	0	1	1
0967	1	66	30	22	VI=0,HL=0	0	0	1	0	0	0	0	1	0
0968	2	72	30	22	VI=0,HL=0	0	0	0	0	0	0	0	1	0
0969	1	72	26	19	VI=0,HL=1	0	0	1	0	0	0	0	1	0
0972	1	67	30	22	VI=0,HL=0	0	0	1	0	0	0	0	1	0
0973	2	58	30	22	VI=0,HL=0	0	0	1	1	0	0	0	1	0
0974	1	66	29	22	VI=0,HL=0	0	0	0	0	0	0	1	1	0
0977	1	77	28	20	VI=0,HL=0	1	1	1	1	0	0	1	1	0
0982	1	75	30	22	VI=0,HL=0	0	0	1	0	0	1	0	1	0
0983	1	67	29	22	VI=0,HL=0	0	0	1	0	0	0	0	1	0
0984	2	66	29	22	VI=0,HL=0	0	0	0	1	0	0	0	1	0
0989	1	72	28	21	VI=0,HL=0	0	0	1	0	0	0	0	1	0
0990	2	73	27	20	VI=0,HL=0	0	0	1	0	0	0	0	1	0
0993	2	57	29	22	VI=0,HL=0	1	1	0	0	0	0	0	1	0
0996	1	73	30	22	VI=0,HL=0	0	0	1	0	0	0	0	1	0
0998	1	68	29	22	VI=0,HL=0	0	0	0	0	0	1	0	1	0
0999	1	57	30	22	VI=0,HL=0	0	0	1	1	0	0	0	0	0
1000	1	64	29	22	VI=0,HL=0	0	0	1	0	0	0	0	1	0
1001	2	65	29	22	VI=0,HL=0	0	0	0	1	0	0	0	1	0
1002	1	83	30	22	VI=1,HL=0	1	0	1	0	0	0	1	1	0
1003	2	72	28	20	VI=0,HL=1	0	0	0	0	0	0	0	1	0
1004	1	66	29	22	VI=0,HL=0	0	0	1	1	0	0	0	1	0
1006	1	71	28	20	VI=0,HL=0	1	1	1	0	0	0	1	1	0
1009	1	65	30	22	VI=0,HL=0	0	0	1	1	0	0	0	1	1
1010	2	70	28	20	VI=0,HL=0	0	0	1	0	0	0	0	1	0
1013	1	60	30	22	VI=0,HL=0	0	0	0	0	0	0	0	1	0
1017	2	76	30	22	VI=0,HL=1	0	0	1	0	0	0	0	1	0
1018	2	78	27	19	VI=0,HL=0	0	0	0	1	0	1	0	1	0
1022	2	56	29	22	VI=0,HL=0	0	0		1	1	0	0	1	0
1023	1	72	30	22	VI=0,HL=0	0	0	1	1	0	0	0	1	0
1024	2	66	29	22	VI=0,HL=0	0	0	1	1	0	0	0	1	0
1025	1	63	29	22	VI=0,HL=1	1	1	1	0	0	0	0	1	1
1026	1	71	30	22	VI=0,HL=0	0	0		0	0	1	1	1	0
1027	1	71	30	22	VI=0,HL=0	0	0	1	1	0	0	0	1	0
1029	2	77	30	22	VI=0,HL=0	0	0	0	0	0	0	1	1	0
1032	2	88	30	22	VI=0,HL=1	1	1	1	0	0	0	1	1	1
1035	1	60	30	22	VI=0,HL=0	0	0	1	0		0	1	0	0
1036	2	86	28	21	VI=1,HL=1	1	1	0	0	0	0	0	1	1
1039	1	65	29	22	VI=0,HL=1	0	0	0	0	0	0	0	0	0
1044	2	57	29	22	VI=0,HL=0	0	0	1	0	0	0	0	1	0
1046	2	61	29	22	VI=0,HL=0	0	0	1	0		0	0	1	0
1049	1	67	30	22	VI=1,HL=0	0	0	1	0	0	0	0	1	0
1050	2	67	28	21	VI=0,HL=0	0	0	0	0	0	0	0	1	0
1051	2	70	27	20	VI=0,HL=0	0	0	1	1	0	0	0	1	0
1054	2	66	19	11	VI=0,HL=0	0	0	0	0	0	0	0	1	0
1061	2	54	26	20	VI=0,HL=0	0	0	1	0	1	0	0	1	0
1062	1	55	28	20	VI=0,HL=0	0	0	1	0	1	0	0	1	0
1065	1	58	29	22	VI=1,HL=0	0	0	1	0	0	0	0	1	0
1070	2	64	27	20	VI=0,HL=0	0	0	1	0	0	0	0	1	0
1071	1	67	30	22	VI=0,HL=0	0	0	1	0	0	0	0	1	0
1079	2	72	30	22	VI=0,HL=0	0	0	0	0	0	0	0	1	1
1081	1	74	29	21	VI=0,HL=0	0	0	1	0	0	0	0	1	0
1089	1	75	28	21	VI=0,HL=1	0	0	1	0	0	0	0	1	0
1091	1	78	25	17	VI=0,HL=1	0	0	0	1	0	0	1	1	0
1092	1	82	27	20	VI=1,HL=1	0	0	1	1	0	0	1	1	0
1096	1	80	30	22	VI=1,HL=0	0	0	1	0	0	0	1	1	0
1097	2	65	29	22	VI=0,HL=0	0	0	1	0	0	0	1	0	0
1100	1	64	30	22	VI=0,HL=0	0	0	1	0	0	0	0	1	0
1102	1	76	30	22	VI=0,HL=0	0	0	1	0	0	0	1	1	0
1106	2	60	30	22	VI=0,HL=0	1	1	1	1	1	0	0	1	1
1114	1	68	27	20	VI=0,HL=0	0	0	0	0	0	0	0	1	0
1123	1	67	29	21	VI=0,HL=0	0	0	0		0	0	0	1	0
1124	2	71	29	22	VI=0,HL=0	0	0	0	0	0	0	0	1	0
1126	1	68	30	22	VI=0,HL=1	0	0	1	1	0	0	1	1	0
1127	2	56	30	22	VI=0,HL=1	0	0	1	0	0	0	0	1	0
1129	2	76	28	22	VI=0,HL=0	0	0	1	0	0	1	1	1	0
1130	2	61	30	22	VI=0,HL=0	0	0	1	0	0	0	0	1	0
1132	1	69	29	21	VI=0,HL=1	0	0	0	1	0	1	1	1	0
1134	1	73	30	22	VI=0,HL=1	0	0	0	0	0	1	0	1	0
1143	2	68	29	21	VI=0,HL=0	0	0	0	0	0	0	0	1	0
1145	1	57	26	18	VI=0,HL=0	0	0	0	1	1	1	0	1	0
1146	2	66	30	22	VI=0,HL=0	0	0	0	0	0	0	0	1	0
1149	2	82	28	20	VI=0,HL=0	1	1	0	0	0	0	0	1	0
1153	2	55	29	22	VI=0,HL=0	0	0	1	1	0	0	0	1	0
1156	1	66	29	21	VI=0,HL=0	0	0		0	1	0	0	1	0
1158	1	69	30	22	VI=1,HL=0	1	0	1	1	0	1	0	1	0
1161	2	79	27	19	VI=0,HL=1	1	1	0	0	0	0	1	1	0
1164	1	61	29	22	VI=0,HL=0	0	0	0	0	0	0	0	1	0
1165	2	61	29	22	VI=0,HL=0	0	0	1	0	0	0	0	1	0
1168	2	61	27	20	VI=0,HL=0	0	0	1	0	1	0	0	1	0
1169	1	57	29	21	VI=0,HL=0	0	0	1	0	1	0	0	1	0
1170	1	70	30	22	VI=0,HL=0	0	0	0	0	0	0	0	1	0
1171	2	71	29	21	VI=0,HL=0	0	0	0	0	0	0	0	1	0
1174	1	65	29	22	VI=0,HL=0	0	0	0	0	0	0	1	0	0
1175	2	75	29	21	VI=0,HL=0	0	0	1	0	0	1	0	1	0
1176	1	63	28	22	VI=1,HL=0	0	0	0	0	1	0	1	1	0
1177	2	55	30	22	VI=0,HL=0	0	0	1	0	0	0	0	1	0
1178	1	72	24	16	VI=0,HL=0	0	0	0	0		0	0	1	0
1179	1	72	28	20	VI=0,HL=1	0	0	1	0	1	0	1	1	0
1180	1	65	29	22	VI=0,HL=0	0	0	0	0	0	0	1	1	0
1182	1	78	27	19	VI=0,HL=1	1	1	0	0	0	0	0	1	0
1183	2	59	30	22	VI=0,HL=0	0	0	1	0	0	0	0	1	0
1185	2	67	28	21	VI=0,HL=0	0	0	1	0	0	0	0	0	0
1190	1	59	30	22	VI=0,HL=0	0	0	0	0		0	0	1	0
1194	2	54	30	22	VI=0,HL=0	0	0	0	0	0	0	0	1	0
1195	1	60	30	22	VI=0,HL=0	0	0	0	1	0	0	0	1	0
1196	2	61	30	22	VI=0,HL=1	0	0	1	0	0	0	0	1	0
1198	1	75	28	21	VI=0,HL=1	0	0	0	1	0	1	0	1	1
1199	2	76	26	19	VI=0,HL=1	0	0	1	0	0	0	0	1	0
1200	1	66	30	22	VI=0,HL=0	0	0	1	0	0	0	0	1	0
1201	2	67	30	22	VI=0,HL=0	0	0	1	0	0	1	0	1	0
1202	1	58	30	22	VI=0,HL=0	0	0	0	0	0	0	0	1	0
1204	2	70	27	19	VI=0,HL=0	0	0	1	0	0	0	1	1	0
1209	2	75	29	22	VI=0,HL=0	0	0	0	1	0	0	0	1	0
1215	2	57	30	22	VI=0,HL=0	0	0	1	0	0	0	0	1	0
1217	2	80	28	20	VI=0,HL=0	0	0	1	1	0	0	0	1	0
1218	1	76	27	19	VI=0,HL=1	0	0	1	1	0	0	0	1	0
1219	1	70	30	22	VI=0,HL=1	0	0	1	0	0	0	0	1	0
1220	1	66	30	22	VI=0,HL=0	0	0	1	0	0	0	0	1	0
1221	2	67	30	22	VI=0,HL=0	0	0		0	0	0	0	1	0
1222	1	56	30	22	VI=0,HL=0	0	0	1	0	0	0	1	0	0
1224	1	61	30	22	VI=0,HL=0	0	0	0	0	0	0	1	0	0
1228	2	67	28	20	VI=0,HL=1	1	1	1	0	0	0	1	1	0
1229	1	74	27	22	VI=0,HL=0	1	1	1	0		0	0	1	0
1232	1	76	30	22	VI=0,HL=1	0	0	1	0	0	0	1	1	0
1233	1	72	28	20	VI=0,HL=0	1	1	1	0	0	0	1	1	0
1234	1	57	29	21	VI=0,HL=0	0	0	0	0	0	0	0	1	0
1235	2	63	30	22	VI=0,HL=0	0	0	0	0	0	0	0	1	0
1236	1	56	30	22	VI=0,HL=0	0	0	0	0	0	0	0	1	0
1242	1	68	30	22	VI=0,HL=0	0	0	0	0	0	0	0	1	0
1243	2	71	30	22	VI=0,HL=0	0	0	1	0	0	0	0	1	0
1245	1	71	29	21	VI=0,HL=0	0	0	0	0	0	0	0	1	0
1246	1	78	27	19	VI=0,HL=0	0	0	0	1	1	0	0	1	0
1247	1	84	29	21	VI=1,HL=1	0	0	1	0	0	0	1	1	0
1248	2	60	29	21	VI=0,HL=1	0	0	1	0	0	0	0	1	0
1251	1	60	27	22	VI=0,HL=0	0	0	0	0	0	0	0	1	0
1253	1	70	27	20	VI=0,HL=0	1	1	1	0	0	0	1	1	0
1261	1	81	28	20	VI=0,HL=1	0	0	0	0	0	0	0	1	0
1262	1	81	30	22	VI=0,HL=1	0	0	0	0	0	0	0	1	0
1264	1	72	30	22	VI=0,HL=0	0	0	0	0	0	0	1	1	0
1265	2	57	29	21	VI=0,HL=0	0	0	0	0	0	0	0	1	0
1268	2	67	27	19	VI=0,HL=0	0	0	1	1	1	0	1	1	1
1269	1	84	30	22	VI=0,HL=0	1	0	1	0	0	0	0	1	0
1270	1	54	30	22	VI=0,HL=0	0	0	1	0	0	0	0	1	0
1274	1	58	29	21	VI=0,HL=0	0	0	1	0	0	0	0	1	0
1275	2	56	29	22	VI=0,HL=0	0	0	1	1	0	0	0	1	0
1276	2	69	25	18	VI=1,HL=0	0	0	1	0	0	0	0	1	0
1279	1	56	29	21	VI=0,HL=1	0	0	0	0	0	0	0	1	0
1284	1	71	29	21	VI=0,HL=0	0	0	0	0	0	1	0	1	0
1285	2	73	30	22	VI=0,HL=0	0	0	0	0	0	0	0	1	0
1289	2	65	28	20	VI=0,HL=0	0	0	1	0	0	0	0	1	1
1292	2	62	30	22	VI=0,HL=0	0	0	1	0	0	0	1	1	0
1293	1	73	26	18	VI=0,HL=0	0	0	1	1	0	0	0	1	0
1294	2	74	29	21	VI=0,HL=1	0	0	1	0	0	0	0	1	0
1299	1	59	30	22	VI=0,HL=0	0	0	0	1	0	0	1	1	0
1305	1	81	28	21	VI=0,HL=0	1	1	0	0	0	1	1	1	0
1316	1	64	30	22	VI=0,HL=0	1	1	0	0	0	0	0	1	0
1317	2	81	28	21	VI=1,HL=0	0	0	0	0	0	0	1	1	1
1325	1	55	30	22	VI=0,HL=0	0	0	1	0	0	0	0	1	0
1339	1	62	28	20	VI=0,HL=1	0	0	1	0	0	0	0	1	0
1340	2	64	30	22	VI=0,HL=0	1	1	1	0	0	0	0	1	0
1342	1	62	30	22	VI=0,HL=0	0	0	0	1	0	0	0	1	0
1343	2	63	26	19	VI=0,HL=1	0	0	1	1	0	0	0	1	0
1344	1	56	29	22	VI=0,HL=0	0	0	0	1	0	0	0	1	0
1345	2	75	30	22	VI=0,HL=0	0	0	1	0	0	0	0	1	0
1349	1	70	30	22	VI=0,HL=1	0	0	0	0	0	0	0	1	1
1353	1	59	30	22	VI=0,HL=0	0	0	1	0	0	0	0	1	0
1354	2	61	30	22	VI=0,HL=1	0	0	1	0	0	0	0	1	0
1356	1	60	29	21	VI=0,HL=0	0	0	1	1	0	0	0	1	0
1357	2	66	29	21	VI=0,HL=1	0	0	1	0	0	0	0	1	0
1358	1	66	30	22	VI=0,HL=0	0	0	1	0	0	0	1	1	0
1360	1	71	29	21	VI=0,HL=0	0	0	1	0	0	0	0	1	0
1361	2	66	27	19	VI=0,HL=0	0	0	1	0	0	0	0	1	0
1362	1	69	29	21	VI=0,HL=0	0	0	1	1	0	1	0	1	0
1364	1	62	30	22	VI=0,HL=0	0	0	0	0	0	0	0	1	0
1365	2	62	30	22	VI=0,HL=0	0	0	1	0	0	0	0	1	0
1366	1	71	29	21	VI=0,HL=0	0	0	1	1	1	1	0	1	0
1367	2	77	30	22	VI=0,HL=0	0	0	0	0	0	0	0	1	0
1368	1	70	30	22	VI=0,HL=0	0	0	0	0	0	0	1	1	0
1369	1	82	29	22	VI=0,HL=0	0	0	0	0		0	1	0	0
1370	2	58	28	21	VI=0,HL=0	0	0	1	0	1	0	0	1	0
1373	1	70	28	20	VI=0,HL=0	0	0	1	0	0	1	1	1	0
1381	1	64	30	22	VI=0,HL=0	1	0	1	0	0	0	0	1	0
1382	2	70	30	22	VI=1,HL=0	0	0	1	0	0	1	0	1	1
1385	2	83	30	22	VI=0,HL=0	0	0	0	0	0	0	0	1	0
1388	1	70	30	22	VI=0,HL=0	0	0	0	1	0	0	0	1	0
1389	2	73	28	20	VI=0,HL=0	0	0	0	0	0	1	0	1	0
1395	1	65	30	22	VI=0,HL=0	0	0	1	1	0	0	0	1	0
1396	1	89	22	14	VI=0,HL=1	0	0	0	1	0	0	0	0	1
1397	2	73	30	22	VI=0,HL=0	0	0	1	0	0	1	0	1	0
1398	1	60	29	21	VI=0,HL=0	0	0	1	1	0	0	0	1	0
1399	2	73	30	22	VI=1,HL=0	0	0	0	1	0	0	0	1	0
1401	1	78	30	22	VI=0,HL=0	1	1	0	0	0	1	0	1	1
1409	1	63	30	22	VI=0,HL=0	1	1	1	0	0	0	1	1	0
1420	1	60	30	22	VI=0,HL=0	0	0		0	0	0	1	1	0
1423	1	65	28	20	VI=0,HL=0	0	0	0	0	0	0	0	1	0
1429	1	75	29	21	VI=0,HL=1	0	0	1	0		0	0	1	0
1431	1	66	29	22	VI=0,HL=0	0	0	0	0	0	0	0	1	0
1433	2	57	30	22	VI=0,HL=0	0	0	0	1	0	0	0	1	0
1439	2	59	30	22	VI=0,HL=0	0	0	0	1	0	0	0	1	1
1441	1	72	29	22	VI=0,HL=1	0	0	0	0	1	0	0	1	0
1442	2	70	27	20	VI=0,HL=0	0	0	0	0	0	0	0	1	0
1446	2	57	28	21	VI=0,HL=0	0	0	1	0	0	0	0	1	0
1451	1	81	29	22	VI=0,HL=1	0	0	1	0	0	0	1	1	0
1454	2	85	30	22	VI=0,HL=0	1	1	0	1	0	0	0	1	0
1455	1	68	25	18	VI=0,HL=0	0	0	0	0	1	0	0	1	0
1456	2	81	28	20	VI=1,HL=0	0	0	1	0	0	0	0	1	0
1460	1	63	29	21	VI=0,HL=0	0	0	1	0	0	0	0	1	0
1461	2	65	27	20	VI=0,HL=0	0	0	0	1	0	0	0	1	0
1462	1	67	25	18	VI=0,HL=0	0	0	0	1	1	0	0	1	0
1463	2	62	30	22	VI=0,HL=0	0	0	1	0	0	0	0	1	0
1464	1	57	30	22	VI=0,HL=0	0	0	1	0	0	0	0	1	0
1467	1	80	30	22	VI=0,HL=0	1	0	0	0	0	0	0	1	0
1468	2	83	29	22	VI=0,HL=0	0	0	1	0	0	0	0	1	0
1471	1	77	29	21	VI=0,HL=0	0	0	1	1	0	0	1	1	0
1472	1	79	25	18	VI=0,HL=1	0	0	0	0	0	1	0	1	1
1474	1	56	30	22	VI=0,HL=1	0	0	0	0	0	0	0	0	0
1479	1	62	29	21	VI=0,HL=1	0	0	1	0	0	0	0	1	0
1480	2	64	30	22	VI=0,HL=0	0	0	1	0	0	0	0	1	0
1481	1	56	28	20	VI=0,HL=0	0	0	1	1	0	0	0	1	0
1482	2	57	29	21	VI=0,HL=1	0	0	1	0	0	0	0	1	0
1486	1	65	30	22	VI=0,HL=0	0	0	1	0	0	0	1	1	0
1488	1	76	29	21	VI=1,HL=0	0	0	0	0	0	1	1	1	0
1489	2	74	28	20	VI=0,HL=0	0	0	0	0	0	0	0	1	0
1490	1	70	29	22	VI=0,HL=0	0	0	0	0	0	0	0	1	0
1492	1	65	30	22	VI=0,HL=0	0	0	0	0	1	0	0	1	0
1493	2	69	30	22	VI=0,HL=0	0	0	1	0	0	0	0	1	0
1494	1	76	29	22	VI=0,HL=0	0	0	1	1	0	0	1	1	0
1495	2	82	30	22	VI=0,HL=1	0	0	1	0	0	1	0	1	0
1496	1	64	30	22	VI=0,HL=0	0	0	0	0	1	0	0	1	0
1497	1	75	29	22	VI=0,HL=1	0	0	0	0	0	1	1	1	0
1499	2	59	27	20	VI=0,HL=0	0	0	1	0	0	0	0	1	0
1502	2	72	29	21	VI=0,HL=1	0	0		0	0	0	0	1	0
1504	2	69	29	21	VI=0,HL=1	0	0		0	0	0	0	1	0
1505	2	56	30	22	VI=0,HL=0	0	0	0	0	0	0	0	1	0
1506	1	76	29	22	VI=0,HL=0	0	0	0	0	0	0	0	1	1
1507	2	77	29	21	VI=0,HL=0	0	0	0	0	0	0	0	1	0
1508	2	66	27	19	VI=0,HL=0	0	0	1	1	0	0	0	1	0
1509	2	72	24	16	VI=0,HL=0	0	0	1	0	0	0	0	1	0
1512	1	59	29	21	VI=0,HL=0	0	0	1	0	0	0	1	1	0
1513	2	68	30	22	VI=0,HL=0	0	0	1		0	0	0	1	0
1514	1	59	29	21	VI=0,HL=0	0	0	0	0	0	0	0	1	0
1516	1	66	30	22	VI=0,HL=0	0	0	1	0	0	0	0	1	0
1517	2	74	29	22	VI=0,HL=0	0	0	1	0	0	0	0	1	0
1519	1	60	30	22	VI=0,HL=0	1	1	1	0	0	0	0	0	0
1524	1	62	27	19	VI=0,HL=0	0	0		0	0	0	0	1	0
1526	2	63	26	18	VI=0,HL=0	0	0		0	0	0	0	1	0
1527	1	64	29	22	VI=0,HL=0	0	0	1	0	0	0	0	1	0
1528	2	68	29	21	VI=0,HL=1	0	0	1	0	0	1	0	1	0
1529	2	57	27	19	VI=0,HL=0	0	0	1	0	0	0	0	1	0
1534	1	71	30	22	VI=0,HL=0	0	0	1	1	0	1	0	1	1
1535	2	84	30	22	VI=0,HL=1	0	0	0	0	0	1	0	1	0
1541	2	83	30	22	VI=1,HL=0	0	0		0	0	0	0	1	0
1543	1	67	29	21	VI=0,HL=0	0	0	0	0	0	0	0	1
1544	2	67	30	22	VI=0,HL=0	0	0	1	0	1	1	0	1	0
1545	1	69	29	21	VI=0,HL=0	0	0	1	0	0	0	0	1	0
1546	2	71	29	22	VI=0,HL=1	0	0	0	0	0	0	0	1	0
1547	1	60	27	19	VI=0,HL=0	0	0	1	0	0	1	0	1	0
1548	2	63	26	19	VI=0,HL=0	0	0	0	0	0	0	0	1	0
1549	1	69	28	20	VI=0,HL=1	0	0	0	0	0	0	1	1	0
1556	1	71	27	19	VI=0,HL=1	0	0	0	0	0	0	1	1	0
1559	2	59	30	22	VI=0,HL=0	0	0	0	0	0	0	0	1	0
1564	2	58	29	21	VI=0,HL=0	0	0	1	0	0	0	0	1	0
1565	2	71	24	17	VI=0,HL=0	0	0	1	0	0	0	0	1	0
1568	1	65	30	22	VI=0,HL=0	0	0	0	0	0	0	0	1	0
1570	1	68	28	21	VI=1,HL=0	0	0	0	0	0	0	0	1	0
1571	2	71	23	17	VI=0,HL=0	0	0	1	0	0	0	0	1	0
1576	1	71	28	20	VI=0,HL=0	1	0	0	1	0	0	0	1	0
1580	1	59	29	21	VI=0,HL=0	0	0	0	0	0	0	0	1	0
1585	1	75	25	18	VI=0,HL=1	0	0	0	0	0	1	1	1	0
1587	2	68	29	22	VI=0,HL=1	0	0	1	0	0	0	0	1	0
1588	1	61	29	21	VI=0,HL=0	0	0	0	0	0	0	0	1	0
1590	2	59	30	22	VI=0,HL=0	0	0	1	0		0	0	1	0
1593	1	68	28	21	VI=0,HL=0	0	1	1	0	0	0	1	1	0
1594	1	62	29	21	VI=0,HL=0	0	0	1	0	0	0	0	1	0
1595	2	75	29	21	VI=0,HL=1	0	0	1	0	1	0	0	1	0
1599	1	75	29	22	VI=0,HL=0	0	0	1	0	0	0	0	1	0
1605	1	56	29	21	VI=0,HL=0	0	0	0	0	0	0	0	1	0
1606	1	62	30	22	VI=0,HL=0	0	0	0	0	0	0	1	1	0
1607	1	62	29	22	VI=0,HL=0	0	0	0	0	1	0	0	1	0
1608	2	72	28	20	VI=0,HL=0	0	0		0	0	0	0	1	0
1611	1	63	29	22	VI=0,HL=0	0	0	1	0	0	1	0	1	0
1612	2	57	26	19	VI=0,HL=0	0	0	0	1	1	0	1	1	0
1626	2	76	30	22	VI=0,HL=0	1	1	0	1	0	1	0	1	0
1627	1	70	30	22	VI=0,HL=0	0	0	1	0	0	0	0	1	0
1628	1	66	28	20	VI=0,HL=0	0	0	0	0	0	0	1	1	0
1629	1	73	28	20	VI=0,HL=0	0	0	1	0	0	0	0	0	0
1632	2	57	30	22	VI=0,HL=0	0	0	1	0	0	0	0	1	0
1633	1	58	27	19	VI=0,HL=0	0	0	0	0	0	0	1	1	0
1634	1	66	28	21	VI=0,HL=1	0	0	1	0	1	0	0	1	0
1636	1	73	26	19	VI=0,HL=0	0	0	1	0	0	0	1	1	0
1642	1	83	30	22	VI=0,HL=0	0	0	0	0	0	0	1	1	0
1643	1	66	30	22	VI=0,HL=0	0	0	1	0	0	0	0	1	0
1652	1	78	23	16	VI=0,HL=0	0	0	0	1		0	1	1	0
1655	1	67	30	22	VI=0,HL=0	0	0	1	1	0	0	0	1	0
1656	2	74	30	22	VI=0,HL=1	1	1	1	0	0	0	0	1	0
1657	1	58	30	22	VI=0,HL=0	0	0	1	0	0	0	0	1	0
1659	1	66	24	17	VI=0,HL=0	0	0	0	0	1	0	0	1	0
1668	1	64	28	20	VI=0,HL=0	0	0	1	0	0	0	0	1	0
1672	2	73	24	19	VI=0,HL=1	0	0	0	0	0	1	0	1	0
1673	1	77	30	22	VI=0,HL=0	0	0	0	0	0	0	1	1	0
1675	1	68	30	22	VI=1,HL=0	0	0	1	0	0	0	0	1	0
1676	2	69	29	21	VI=0,HL=0	1	0	1	0	0	0	0	1	0
1678	1	82	29	21	VI=1,HL=0	0	0	0	0	0	0	0	1	0
1681	1	73	28	21	VI=0,HL=0	0	0	0	0	0	1	1	1	0
1684	2	69	29	21	VI=1,HL=1	0	0	1	0	0	0	0	1	0
1688	1	76	28	20	VI=0,HL=1	0	0	0	0		0	0	1	0
1692	1	67	27	19	VI=0,HL=0	0	0	1	0	0	0	0	1	0
1693	2	66	29	21	VI=0,HL=0	0	0	1	0	0	0	0	1	0
1695	1	76	29	22	VI=0,HL=0	0	0	1	0	0	0	0	1	0
1699	1	68	30	22	VI=0,HL=0	0	0	1	0	0	0	1	0	0
1703	1	74	29	22	VI=0,HL=0	0	0	1	0	0	0	0	1	0
1704	2	67	29	21	VI=0,HL=0	1	1	1	0	0	0	0	1	0
1706	1	77	26	21	VI=0,HL=1	0	0	1	0	0	0	1	1	0
1708	1	86	29	22	VI=1,HL=0	0	0	1	0	0	0	1	0	0
1712	1	60	30	22	VI=1,HL=0	0	0	1	0	0	0	1	1	0
1715	2	71	30	22	VI=0,HL=1	0	0	0	0	0	0	1	1	0
1719	2	62	28	21	VI=0,HL=0	0	0	1	1	0	0	0	1	0
1721	1	60	25	18	VI=0,HL=0	0	0	1	1	0	0	0	1	0
1722	2	57	25	17	VI=0,HL=0	0	0	1	1		0	0	1	0
1727	1	76	30	22	VI=1,HL=0	0	0	1	0	0	0	0	1	0
1728	1	70	30	22	VI=0,HL=0	0	0	1	0	0	0	0	1	0
1735	1	74	30	22	VI=0,HL=0	0	0	1	1	1	1	0	1	0
1736	2	77	29	21	VI=0,HL=1	0	0	1	0	0	1	0	1	0
1742	2	74	30	22	VI=0,HL=0	0	0	1	0	0	1	0	1	0
1746	1	67	30	22	VI=0,HL=1	0	0	0	0	0	0	0	1	1
1747	2	71	30	22	VI=0,HL=0	0	0	0	0	0	0	0	1	0
1748	1	59	28	21	VI=0,HL=0	0	0	1	0	0	0	0	1	0
1749	2	62	30	22	VI=0,HL=0	0	0	1	0	0	0	0	1	0
1752	1	76	30	22	VI=0,HL=1	0	0	1	0	0	0	0	0	0
1759	2	72	27	20	VI=0,HL=0	0	0	0	0	0	1	0	1	0
1761	1	61	30	22	VI=0,HL=0	0	0	0	0	0	0	1	1	0
1766	1	57	29	22	VI=0,HL=0	0	0	1	0		0	1	1	0
1769	2	73	29	22	VI=0,HL=1	0	0	0	0	1	0	0	1	0
1770	1	72	27	19	VI=0,HL=0	0	0	1	1	0	0	0	1	0
1773	2	58	30	22	VI=0,HL=0	0	0		0	1	1	0	1	0
1776	1	83	21	15	VI=1,HL=1	0	0	0	1		1	1	1	0
1778	1	61	29	22	VI=0,HL=0	0	0	0	0	0	0	0	1	0
1782	2	82	30	22	VI=1,HL=1	0	0		0	0	1	0	1	0
1783	1	69	29	22	VI=1,HL=0	0	0	1	1	0	0	0	1	0
1787	2	82	30	22	VI=1,HL=1	0	0	0	1	0	0	0	1	0
1791	1	54	26	18	VI=0,HL=0	0	0	1	0	0	0	0	1	0
1793	1	73	30	22	VI=0,HL=0	0	0	1	0	0	1	0	1	0
1794	2	83	28	20	VI=0,HL=0	1	1	1	0	0	0	0	1	0
1795	1	67	30	22	VI=0,HL=0	0	0	0	0	0	0	0	0	0
1797	1	73	29	21	VI=0,HL=0	1	1	0	0	0	0	1	1	0
1799	1	69	26	19	VI=0,HL=0	0	0	1	0	0	0	1	1	0
1800	1	67	30	22	VI=0,HL=0	0	0	1	0	0	0	1	0	0
1801	1	81	11	10	VI=0,HL=1	0	0		0	0	0	0	1	0
1804	1	55	30	22	VI=0,HL=0	0	0	1	0	0	0	0	1	0
1805	2	61	28	20	VI=0,HL=0	0	0	1	0	0	0	0	1	0
1809	1	83	30	22	VI=0,HL=0	0	0	1	0	0	0	1	1	1
1812	1	84	25	18	VI=0,HL=1	0	0	0	0	0	0	1	0	0
1813	2	67	27	20	VI=0,HL=0	0	0	1	0	0	0	0	1	0
1814	1	72	26	19	VI=1,HL=1	0	0	0	0	0	0	0	1	1
1817	2	66	27	19	VI=0,HL=1	0	0	0	0	0	0	1	0	0
1819	1	71	27	20	VI=0,HL=0	0	0		0	0	0	1	1	0
1820	1	59	28	20	VI=0,HL=1	0	0	1	0	0	0	0	1
1823	2	56	30	22	VI=0,HL=0	0	0	1	1	0	0	0	1	0
1831	1	56	29	21	VI=0,HL=0	0	0	0	1	0	0	0	1	0
1832	2	58	27	20	VI=0,HL=0	0	0	1	0	0	0	0	1	0
1834	1	63	29	22	VI=0,HL=0	0	0	1	0	0	0	0	1	1
1835	1	69	28	21	VI=0,HL=1	0	0	1	0	1	0	1	0	1
1837	2	61	29	22	VI=0,HL=0	0	0	1	0	0	0	0	1	0
1838	1	76	30	22	VI=0,HL=1	0	0	1	0		0	0	1	0
1839	2	65	30	22	VI=0,HL=1	0	0	1	1	0	0	1	1	0
1847	1	85	29	22	VI=1,HL=0	0	0	0	0	0	1	1	0	0
1848	1	65	28	21	VI=0,HL=0	0	0	1	1	0	1	1	0	0
1849	1	75	27	19	VI=0,HL=0	0	0	0	1	0	0	1	1	0
1851	1	55	30	22	VI=0,HL=0	0	0	1	0	0	0	0	1	0
1852	2	55	28	20	VI=0,HL=0	0	0	0	0	0	0	0	1	0
1859	2	88	29	21	VI=0,HL=1	1	0	0	0	0	0	1	1	0
1861	1	55	30	22	VI=0,HL=0	0	0	1	0	0	0	0	1	0
1862	2	74	30	22	VI=0,HL=1	0	0	1	0	0	0	0	1	0
1867	2	65	29	21	VI=0,HL=0	0	0	1	0	0	0	0	1	0
1870	1	60	30	22	VI=0,HL=0	0	0	0	1	0	0	1	0	0
1871	1	74	23	17	VI=0,HL=0	0	0	0	0	1	0	0	1	0
1873	1	56	30	22	VI=0,HL=0	0	0	1	0	0	0	1	1	0
1881	1	68	29	22	VI=1,HL=0	0	0	0	1	0	0	0	1	0
1884	1	74	30	22	VI=1,HL=1	0	0	0	0	0	0	1	1	0
1885	2	66	28	20	VI=0,HL=0	0	0	1	0	0	0	0	1	0
1886	1	68	30	22	VI=0,HL=0	1	1	1	1	0	0	1	1	0
1888	2	70	25	17	VI=0,HL=0	0	0	1	0	0	0	1	1	0
1896	1	61	29	21	VI=0,HL=0	0	0	0	0	0	0	0	1	0
1899	2	55	30	22	VI=0,HL=0	0	0	1	0	0	0	0	1	0
1900	1	63	30	22	VI=0,HL=0	0	0	0	0	0	0	0	0	0
1901	1	60	30	22	VI=0,HL=0	0	0	0	0	0	0	0	1	0
1902	2	62	28	20	VI=0,HL=0	0	0	1	0	0	0	0	1	0
1910	1	55	30	22	VI=0,HL=0	0	0	1	1	0	0	0	1	0
1911	2	58	30	22	VI=0,HL=0	0	0	1	0	0	0	0	1	0
1912	1	61	30	22	VI=0,HL=0	0	0	1	0	0	0	1	1	0
1916	2	55	29	22	VI=0,HL=0	0	0	0	0	0	0	1	1	0
1917	2	62	26	19	VI=0,HL=0	0	0	0	1	0	0	0	1	0
1918	1	77	30	22	VI=0,HL=0	0	0	0	0		0	1	1	0
1920	2	58	30	22	VI=0,HL=0	0	0	1	0	0	0	0	1	0
1921	2	68	30	22	VI=0,HL=0	1	1	1	0	1	0	1	0	0
1924	2	61	24	16	VI=0,HL=0	0	0	0	0	0	0	0	1	0
1927	1	59	30	22	VI=1,HL=0	0	0	1	0	0	0	1	1	0
1928	2	57	28	20	VI=0,HL=0	0	0	1	0	0	0	0	1	0
1933	1	76	30	22	VI=0,HL=0	0	0	1	0	1	1	1	0	0
1934	2	63	28	21	VI=0,HL=0	0	0	1	0	0	0	1	1	0
1936	1	57	30	22	VI=0,HL=0	0	0		0	1	0	1	1	0
1938	1	72	29	21	VI=0,HL=0	1	1	0	0	1	1	0	1	0
1945	1	60	29	22	VI=0,HL=0	0	0	1	0	1	0	0	1	0
1950	1	65	29	21	VI=0,HL=0	0	0	1	1	1	0	0	1	0
1952	1	80	30	22	VI=0,HL=0	0	0	0	0	0	0	0	1	0
1954	1	63	27	20	VI=0,HL=0	0	0		0	0	0	0	1	0
1955	2	65	20	14	VI=0,HL=1	0	0	0	0	0	1	0	1	0
1959	2	61	30	22	VI=0,HL=0	0	0	0	1		0	0	1	0
1965	2	69	30	22	VI=0,HL=0	0	0	1	0	0	0	0	1	0
1966	2	78	28	20	VI=0,HL=1	0	0		1	0	0	0	1	0
1968	1	60	25	18	VI=0,HL=0	1	0	0	0	0	0	0	1	0
1969	2	64	28	21	VI=0,HL=0	0	0	0	0	0	0	0	1	0
1970	1	70	29	21	VI=0,HL=0	0	0	1	0	0	0	0	1	0
1971	2	71	30	22	VI=0,HL=0	0	0	1	0	0	0	1	1	0
1973	2	76	27	20	VI=1,HL=0	0	0	0	0	0	0	1	1	0
1975	2	82	29	22	VI=0,HL=0	0	0	0	0	0	0	0	1	0
1977	1	65	27	20	VI=0,HL=1	0	0	0	0	0	0	0	1	0
1978	2	74	27	21	VI=0,HL=0	0	0	0	0	0	0	0	1	0
1981	1	62	29	21	VI=0,HL=1	0	0	1	0	0	0	0	1	0
1982	2	68	29	21	VI=0,HL=0	0	0	1	0	0	0	0	1	0
1983	2	57	30	22	VI=0,HL=0	0	0	1	0	0	0	0	1	0
1988	1	75	27	20	VI=0,HL=1	0	0	0	0	0	1	0	1	0
1990	1	71	29	21	VI=0,HL=0	0	0	1	0	0	0	0	1	0
1998	1	75	30	22	VI=1,HL=0	0	0	1	0	0	1	1	1	0
2132	2	77	21	19	VI=0,HL=1	0	0		0	0	0	0	1	1
2137	1	68	30	22	VI=0,HL=0	0	0	0	1	1	0	0	1	0
2144	1	62	30	22	VI=0,HL=0	0	0	0	0	1	0	0	1	0
2156	1	62	30	22	VI=0,HL=0	1	1	1	0	1	0	0	1	0
2162	2	64	29	21	VI=0,HL=0	0	0	0	0	0	0	0	1	0
2163	2	79	29	22	VI=1,HL=0	0	0	1	0	0	0	0	1	0
2164	1	75	30	22	VI=0,HL=0	0	0	1	0	0	0	0	1	0
2166	2	64	29	22	VI=0,HL=0	0	0	1	0	0	0	0	1	0
2169	2	73	30	22	VI=0,HL=0	0	0	1	1	0	0	0	1	0
2173	1	61	29	22	VI=0,HL=0	0	0	1	0	1	0	0	0	0
2175	1	65	26	18	VI=0,HL=0	0	0	0	0	0	0	1	1	0
2179	2	70	29	21	VI=0,HL=0	0	0	1	1	0	0	0	1	0
2181	1	60	28	20	VI=0,HL=0	0	0	0	0	0	0	0	1	0
2184	1	58	24	17	VI=0,HL=0	0	1	0	1		0	0	1	0
2200	2	56	29	22	VI=0,HL=0	0	0	1	0	1	0	0	1	0
2203	1	64	28	20	VI=0,HL=0	0	0	0	1	0	0	1	1	0
2204	1	56	28	21	VI=0,HL=0	1	1	1	0	0	0	0	1	0
2205	2	64	30	22	VI=1,HL=0	0	0	1	0	0	0	0	1	0
2206	1	64	29	22	VI=0,HL=0	0	0		0	0	0	1	1	0
2209	2	60	29	21	VI=0,HL=0	0	0	0	1	0	1	1	0	0
2211	1	58	30	22	VI=0,HL=0	0	0	0	0	0	1	0	1	0
2216	2	77	29	21	VI=0,HL=0	0	0	1	1	0		0	1	0
2218	1	81	29	22	VI=1,HL=0	0	0	0	0	0	1	0	1	1
2222	2	64	30	22	VI=0,HL=0	0	0	1	1	0	0	0	0	0
2223	2	55	30	22	VI=0,HL=0	0	0	0	0	0	0	0	1	0
2224	2	57	27	20	VI=0,HL=0	0	0	1	0	0	0	0	1	0
2228	1	63	27	20	VI=0,HL=1	0	0	0	0	0	0	0	1	0
2229	2	57	30	22	VI=0,HL=0	0	0	1	0	0	0	0	1	0
2233	2	73	26	19	VI=0,HL=1	0	0	0	1	0	1	0	1	0
2234	2	72	30	22	VI=0,HL=0	0	0	1	1	0	0	0	1	0
2239	2	69	28	20	VI=0,HL=0	0	0	1	0	0	0	0	1	0
2241	2	66	30	22	VI=0,HL=1	0	0	0	1	1	0	0	1	0
2242	1	60	27	19	VI=0,HL=0	0	0	0	0	0	0	0	1	0
2243	2	59	30	22	VI=0,HL=0	0	0	1	1	0	0	0	1	0
2244	2	69	28	20	VI=0,HL=0	1	1	0	0	1	0	0	1	0
2246	2	57	29	21	VI=0,HL=0	0	0	0	0	0	0	0	0	0
2247	2	74	26	19	VI=1,HL=1	1	1	1	0	0	0	0	1	0
2252	1	57	30	22	VI=0,HL=0	0	0	1	0	0	0	1	1	0
2257	1	68	29	22	VI=0,HL=0	0	0	1	0	0	1	0	1	0
2260	2	55	29	22	VI=0,HL=0	0	0	1	1	0	0	0	1	1
2272	2	60	28	20	VI=0,HL=0	0	0	1	0	1	0	0	1	0
2273	1	60	24	18	VI=0,HL=0	0	0	1	1	0	0	0	1	0
2275	1	69	29	22	VI=0,HL=0	0	0	1	1	0	0	0	0	0
2280	2	57	29	22	VI=0,HL=0	0	0	0	1	0	0	0	1	0
2288	1	63	26	19	VI=0,HL=0	0	0	0	0	0	0	1	1	0
2292	1	73	28	20	VI=1,HL=0	0	0	0	1	0	1	1	1	0
2295	2	83	27	19	VI=1,HL=0	0	0		0		0	0	0	0
2296	1	56	30	22	VI=0,HL=1	0	0	0	0	0	0	1	1	0
2297	1	57	29	22	VI=0,HL=0	0	0	0	0	0	0	0	1	0
2301	2	61	30	22	VI=0,HL=0	0	0	0	0	0	1	0	1	0
2304	1	56	30	22	VI=0,HL=0	0	0	1	0	1	0	0	1	0
2306	2	58	29	21	VI=0,HL=0	0	0	1	0		0	0	1	0
2307	2	60	28	20	VI=0,HL=1	1	1	0	1		1	1	1	0
2310	1	66	24	17	VI=0,HL=0	0	0	1	0	0	0	0	1	0
2311	1	62	29	22	VI=0,HL=0	0	0	1	0		0	0	1	0
2313	1	66	30	22	VI=1,HL=0	1	0	1	0	0	1	0	0	0
2314	1	56	29	21	VI=0,HL=0	0	0	0	0	0	0	0	1	0
2316	1	55	30	22	VI=1,HL=0	0	0	1	0	0	0	0	1	0
2320	1	62	28	20	VI=0,HL=0	0	0	1	0	0	0	0	1	0
2326	2	63	28	20	VI=0,HL=0	0	0	1	0	0	0	1	1	0
2327	2	71	25	17	VI=0,HL=0	0	0	1	0	0	0	0	1	0
2329	2	67	30	22	VI=0,HL=0	0	0	0	1	0	0	0	1	0
2330	1	72	27	20	VI=0,HL=1	1	1	0	0	0	0	0	1	0
2331	1	57	29	22	VI=0,HL=0	0	0	1	0	1	0	1	1	0
2340	2	65	27	19	VI=0,HL=0	0	0	1	0	0	0	0	1	0
2342	1	61	29	22	VI=0,HL=0	0	0	1	1	0	0	0	1	0
2343	1	57	29	21	VI=0,HL=0	0	0	0	0		0	0	1	0
2352	1	59	27	21	VI=0,HL=0	0	0	0	1	1	0	1	0	0
2356	1	70	29	22	VI=0,HL=0	0	0	0	1	0	0	1	1	0
2359	2	71	30	22	VI=1,HL=0	0	0	1	1	0	0	0	1	0
2362	1	55	28	21	VI=0,HL=0	0	0	0	0	0	0	0	0	0
2363	2	57	30	22	VI=0,HL=0	0	0	1	0	0	0	0	1	0
2367	2	67	29	21	VI=0,HL=0	0	0	1	0	0	0	0	1	0
2368	1	64	29	22	VI=0,HL=0	0	0	0	0	0	0	0	1	0
2369	1	54	29	22	VI=0,HL=0	0	0	1	0	0	0	0	1	0
2371	1	76	28	20	VI=0,HL=0	0	0	0	0	0	0	1	1	0
2395	2	71	28	21	VI=0,HL=1	0	0	1	1	0	0	1	1	0
2396	1	66	28	21	VI=0,HL=0	0	0	1	0		1	0	1	0
2397	2	65	30	22	VI=0,HL=1	0	0	1	0	0	0	0	1	0
2398	2	59	29	22	VI=0,HL=0	0	0	0	0	0	0	0	1	0
2402	1	79	25	19	VI=0,HL=0	0	0	1	1		0	1	1	0
2403	1	57	30	22	VI=0,HL=0	0	0	1	0	0	0	0	1	0
2404	2	54	29	22	VI=0,HL=0	0	0	1	0		0	0	1	0
2409	1	71	28	20	VI=0,HL=0	0	0	0	0	0	1	0	1	0
2413	1	63	29	21	VI=0,HL=1	0	0	0	0	0	0	1	1	0
2416	2	71	24	17	VI=0,HL=0	0	0	0	0	0	0	1	1	0
2423	1	73	28	21	VI=0,HL=0	0	0	1	0	0	0	1	1	0
2431	2	75	27	20	VI=0,HL=0	0	0	1	0	0	1	0	1	0
2432	2	60	26	19	VI=0,HL=0	0	0	1	0		1	0	1	0
2433	1	58	29	22	VI=0,HL=0	0	0	1	0	0	0	1	1	0
2443	1	68	28	21	VI=0,HL=0	0	0	1	1	0	0	0	1	1
2444	2	61	29	21	VI=0,HL=0	0	0	0	0	0	1	0	1	0
2446	1	61	27	21	VI=0,HL=0	1	0	0	0	1	0	0	0	0
2453	1	66	30	22	VI=0,HL=0	0	0	0	0	1	0	0	0	0
2461	2	66	29	21	VI=0,HL=0	0	0	1	0	0	0	1	1	0
2465	2	66	27	19	VI=0,HL=0	0	0	1	0	0	0	0	1	0
2473	1	74	30	22	VI=0,HL=0	0	0	1	0	0	0	0	1	0
2482	2	84	29	21	VI=1,HL=1	0	0	1	0	0	0	0	1	0
2488	1	63	30	22	VI=0,HL=0	0	0	1	0	0	0	0	1	0
2489	1	56	30	22	VI=0,HL=0	0	0	1	1	0	0	0	1	0
2496	2	61	29	21	VI=0,HL=0	0	0	1	0	0	0	1	1	0
2497	1	79	29	21	VI=0,HL=1	0	0	0	0	0	0	0	1	0
2498	2	81	30	22	VI=0,HL=0	1	0	1	0	0	0	0	1	0
2506	1	65	30	22	VI=0,HL=0	0	0	1	1	0	0	0	1	0
2507	2	66	30	22	VI=0,HL=0	0	0	1	0	1	0	0	1	0
2513	1	65	30	22	VI=0,HL=0	0	0	1	0	0	0	0	1	0
2514	2	70	30	22	VI=0,HL=0	0	0	0	0	0	0	0	1	0
2515	1	75	24	17	VI=0,HL=1	0	0	0	0	0	1	0	1	1
2516	2	71	27	19	VI=0,HL=1	0	0	1	0	1	1	0	1	0
2527	2	63	30	22	VI=0,HL=0	0	0	1	0	1	0	0	1	0
2529	1	68	28	20	VI=0,HL=0	0	0	0	0	1	0	1	1	0
2531	1	56	29	22	VI=0,HL=0	0	0	1	0	0	0	0	1	0
2541	1	73	28	20	VI=1,HL=0	0	0	1	0	0	0	1	1	0
2560	2	68	25	18	VI=0,HL=1	0	0	0	0	0	0	0	1	0
2562	1	65	30	22	VI=0,HL=0	0	0		0	0	0	0	1	0
2564	1	67	30	22	VI=0,HL=0	0	0	0	0	0	0	1	1	0
2570	2	62	25	18	VI=0,HL=0	0	0	0	0		0	0	1	0
2574	1	77	30	22	VI=0,HL=0	1	1	1	0	0	0	0	1	0
2575	2	79	28	20	VI=0,HL=0	0	0	1	0	0	0	0	1	0
2584	2	76	30	22	VI=0,HL=0	0	0	1	1	0	0	1	1	0
2585	2	60	30	22	VI=0,HL=0	0	0		0		0	0	1	0
2586	1	62	27	21	VI=0,HL=0	0	0		0	0	1	1	1	0
2588	1	60	27	21	VI=0,HL=0	0	1		1	0	0	1	1	0
2603	2	73	29	21	VI=0,HL=0	0	0	1	0	0	0	0	1	0
2604	1	70	28	20	VI=0,HL=0	0	0	0	0	0	0	0	1	0
2612	2	74	28	22	VI=0,HL=1	0	0	1	0	1	0	0	1	0
2615	2	71	27	20	VI=1,HL=0	0	0	1	1	0	1	0	1	0
2618	1	57	29	22	VI=0,HL=0	0	0	1	0	0	0	0	1	0
2627	1	87	24	16	VI=0,HL=1	0	0	0	0	1	0	1	1	0
2630	1	60	30	22	VI=0,HL=0	0	0	0	0	0	0	0	1	0
2632	2	71	30	22	VI=0,HL=0	1	1	1	0	0	0	0	1	0
2640	1	64	27	19	VI=0,HL=0	0	0		0	0	0	0	1	0
2644	2	72	29	22	VI=0,HL=1	0	0	1	0	0	0	1	1	0
2647	2	62	29	21	VI=0,HL=1	0	0	1	0	0	0	0	1	0
2649	2	72	28	20	VI=0,HL=1	0	0	1	1	0	0	0	1	0
2660	2	54	29	22	VI=0,HL=0	0	0	1	0	0	0	0	1	0
2662	2	63	29	21	VI=0,HL=1	0	0		0	0	0	0	1	0
2683	1	79	29	21	VI=0,HL=1	0	0	1	0	0	0	1	1	0
2684	1	70	28	21	VI=0,HL=0	1	1			1	0	1	1	0
2688	1	66	30	22	VI=0,HL=0	0	0	1	1	0	0	1	1	0
2690	1	60	27	20	VI=0,HL=0	0	0		0	0	0	0	1	0
3001	2	72	29	21	VI=0,HL=0	0	0	1	1	0	1	1	1	0
3002	2	65	25	17	VI=0,HL=1	0	0	1	0	0	0	0	1	0
3004	1	64	27	19	VI=0,HL=0	0	0	0	1	1	1	0	1	1
3007	2	63	29	21	VI=1,HL=0	0	0	1	1	0	0	0	1	0
3008	1	61	29	21	VI=0,HL=0	0	0	0	0	0	0	0	1	0
3009	1	63	28	20	VI=0,HL=0	0	0	1	0	0	0	1	1	0
3011	1	67	30	22	VI=0,HL=0	0	0	0	1	0	0	1	1	1
3012	1	66	30	22	VI=0,HL=0	1	0	1	1	0	0	0	1	0
3013	2	76	22	16	VI=0,HL=1	1	1	1	1	0	0	0	1	0
3016	2	72	30	22	VI=0,HL=0	0	0	0	1	0	0	0	1	0
3017	1	68	30	22	VI=0,HL=0	0	0	1	0	0	1	0	1	1
3020	1	71	29	22	VI=0,HL=0	0	0	0	0		1	0	1	0
3024	1	89	30	22	VI=1,HL=0	0	0		1		1	1	1	1
3029	1	77	29	21	VI=0,HL=1	0	0	0	1	1	0	0	1	0
3030	2	80	22	16	VI=0,HL=0	0	1	1	0	1	0	0	1	0
3031	1	58	29	21	VI=0,HL=0	0	0	0	0	0	0	1	1	0
3040	1	77	30	22	VI=0,HL=0	0	0	1	0	0	0	0	1	0
3041	2	76	27	19	VI=0,HL=0	0	0	1	1	0	0	0	1	0
3043	1	76	23	17	VI=0,HL=0	0	0		0		1	1	1	0
3044	1	76	30	22	VI=0,HL=0	0	0	1	0	0	0	1	1	0
3049	1	85	27	19	VI=0,HL=0	1	1	1	0		0	1	0	0
3051	2	66	30	22	VI=0,HL=0	0	0	1	0	0	0	0	1	0
3052	1	60	30	22	VI=0,HL=0	0	0	1	0		0	0	1	0
3060	1	67	30	22	VI=0,HL=0	0	0	1	0	0	0	0	1	0
3062	1	77	29	22	VI=1,HL=0	0	0	0	1		0	1	1	0
3071	2	73	30	22	VI=0,HL=0	1	1	0	0	0	0	0	1	0
3072	1	70	30	22	VI=0,HL=1	0	0	1	1	0	0	0	1	0
3078	1	57	30	22	VI=0,HL=0	0	0	1	0	1	0	0	1	0
3080	1	65	30	22	VI=0,HL=0	0	0	1	0	0	0	0	1	0
3082	2	66	26	19	VI=0,HL=0	0	0	1	0	0	0	1	1	0
3083	1	68	30	22	VI=0,HL=0	0	0	1	1	0	0	0	1	0
3084	2	71	30	22	VI=0,HL=0	0	0	1	0	0	0	0	1	0
3085	1	60	30	22	VI=0,HL=0	0	0	0	0	0	0	1	1	0
3094	2	60	27	20	VI=0,HL=0	0	0	1	0	0	0	0	1	0
3095	1	60	30	22	VI=0,HL=0	0	0	1	0	0	1	0	1	0
3096	2	58	30	22	VI=0,HL=0	0	0	1	0	0	0	0	1	0
3097	1	57	30	22	VI=0,HL=0	0	0	1	1	0	0	0	1	0
3098	1	77	29	21	VI=0,HL=1	0	0	1	0	0	0	1	1	0
3100	1	68	29	21	VI=0,HL=0	0	0	0	0	0	0	0	1	0
3101	2	63	26	19	VI=0,HL=0	0	0		0	0	1	0	1	0
3102	1	58	30	22	VI=0,HL=0	1	1		0	0	0	0	1	0
3107	2	79	28	20	VI=0,HL=0	1	1	1	0	0	0	0	1	0
3108	1	60	29	22	VI=0,HL=0	0	0	1	0	0	0	0	1	0
3109	1	60	30	22	VI=0,HL=0	0	0	1	0	0	0	0	1	0
3111	2	71	29	22	VI=0,HL=0	0	0	1	0	0	0	0	1	0
3112	1	70	30	22	VI=0,HL=1	0	0	1	0	0	0	1	1	0
3116	2	77	30	22	VI=0,HL=1	1	0	1	0	0	0	1	1	0
3120	2	84	27	20	VI=1,HL=1	0	0	1	0	0	0	0	1	0
3122	1	64	23	15	VI=0,HL=0	0	0	0	0	0	0	0	1	0
3126	2	76	27	21	VI=0,HL=0	0	0	0	0	1	0	1	1	0
3128	1	66	29	22	VI=0,HL=0	0	0	0	1	0	0	0	1	0
3131	2	79	29	22	VI=0,HL=0	0	0	1	0	0	0	0	1	1
3132	1	69	29	22	VI=0,HL=0	0	0		1	0	0	0	1	0
3136	1	56	30	22	VI=0,HL=0	0	0	0	0	0	0	0	1	0
3137	2	57	30	22	VI=0,HL=0	0	0	1	0	0	0	0	1	0
3138	2	58	30	22	VI=0,HL=0	0	0	1	1	0	0	0	1	0
3139	2	75	28	20	VI=0,HL=1	1	1	0	0	0	0	0	1	0
3140	1	78	29	21	VI=0,HL=1	0	0	1	1	1	0	0	1	0
3141	2	55	29	22	VI=0,HL=0	0	0	1	0		0	0	1	0
3143	2	79	28	21	VI=0,HL=0	0	1	0	0	0	0	1	1	0
3144	1	76	29	21	VI=0,HL=0	0	0	1	0	1	0	0	1	0
3145	2	78	28	20	VI=0,HL=0	0	0	1	0	0	0	0	1	0
3146	1	74	30	22	VI=0,HL=0	0	0	1	1	0	0	0	1	1
3147	2	78	30	22	VI=0,HL=0	0	0	1	1	0	0	0	1	0
3148	1	79	27	19	VI=1,HL=0	0	0	0	0	0	0	0	1	0
3152	1	81	29	21	VI=0,HL=1	0	0	1	0	0	0	0	1	0
3156	1	78	29	21	VI=0,HL=0	0	0	0	1	0	0	1	1	0
3157	1	72	24	17	VI=0,HL=0	0	0	0	1	0	0	0	1	0
3158	2	76	30	22	VI=0,HL=0	0	0	1	0	0	0	0	1	0
3160	2	73	30	22	VI=0,HL=0	0	0	1	0	0	0	0	1	1
3164	1	65	30	22	VI=0,HL=0	0	0	1	1	0	0	1	1	0
3166	2	82	27	20	VI=1,HL=0	0	0	1	1	0	0	1	1	0
3167	2	59	30	22	VI=0,HL=0	1	1	1	0	0	0	0	1	0
3171	1	59	29	21	VI=0,HL=0	0	0	0	0	0	1	0	1	0
3172	1	56	30	22	VI=0,HL=0	0	0	0	0	0	0	1	1	0
3180	1	66	30	22	VI=0,HL=0	0	0	1	1	0	0	0	1	0
3181	1	76	29	21	VI=0,HL=0	0	0	0	1	0	0	0	1	0
3182	2	76	22	17	VI=0,HL=1	0	0	1	1	0	0	0	1	0
3184	2	74	28	20	VI=0,HL=1	0	0	0	0	0	0	0	1	0
3186	1	69	27	19	VI=0,HL=0	1	1	0	0	0	0	1	0	1
3187	1	71	30	22	VI=0,HL=0	0	0	0	0	0	0	1	1	0
3188	2	63	30	22	VI=0,HL=1	0	0	1	0	0	0	0	1	0
3189	1	65	30	22	VI=0,HL=0	0	0	1	0	0	0	0	1	0
3190	1	76	27	19	VI=0,HL=0	1	1	1	1	1	1	1	1	0
3192	1	74	29	22	VI=0,HL=0	0	0	1	0	0	0	1	1	0
3193	1	64	30	22	VI=0,HL=0	0	0	0	0	0	0	0	1	0
3194	2	64	29	22	VI=0,HL=0	0	0	0	0	0	0	0	1	0
3195	1	62	30	22	VI=1,HL=0	0	0	1	0	0	0	0	1	0
3199	2	56	29	21	VI=0,HL=0	0	0	1	0	0	0	0	1	0
3201	1	67	30	22	VI=0,HL=0	0	0	0	0	0	0	0	1	0
3203	1	74	26	19	VI=1,HL=1	1	1	1	0	0	1	0	0	0
3204	2	56	27	19	VI=0,HL=0	0	0	1	0	0	1	0	0	0
3211	1	72	28	20	VI=0,HL=0	0	0	0	0	0	0	0	1	0
3212	2	72	27	20	VI=0,HL=0	0	0	1	1	1	1	0	1	0
3217	2	76	30	22	VI=0,HL=0	0	0	1	1	0	0	0	1	0
3218	1	77	29	21	VI=0,HL=0	0	0	1	0	0	0	0	1	0
3222	1	84	29	21	VI=0,HL=0	0	0	1	0	0	0	1	1	0
3229	2	67	30	22	VI=0,HL=0	0	0	1	1	0	0	0	1	0
3230	1	76	30	22	VI=0,HL=0	0	0	1	1	0	0	0	1	0
3231	1	61	29	22	VI=0,HL=0	0	0		0	0	0	0	1	0
3232	2	79	29	22	VI=0,HL=1	0	0	0	0	0	1	0	1	0
3233	1	85	27	20	VI=0,HL=0	0	0	0	0		1	0	1	0
3234	1	61	28	22	VI=1,HL=0	0	0	1	0	0	0	1	1	0
3238	1	85	27	20	VI=0,HL=0	0	0	1	1	0	0	0	1	0
3240	1	73	28	21	VI=0,HL=0	0	0	0	0	0	0	0	1	0
3242	2	60	18	13	VI=0,HL=1	0	0	1	0	0	0	0	1	0
3246	1	71	30	22	VI=0,HL=0	0	0	1	0	0	0	1	1	0
3252	1	63	30	22	VI=0,HL=0	0	0	0	0	0	0	1	1	0
3253	1	60	29	21	VI=0,HL=0	1	1	1	1	0	0	1	1	0
3254	1	80	24	16	VI=0,HL=0	0	0	0	0		0	0	1	0
3256	2	58	29	21	VI=0,HL=0	0	0	1	0	0	0	0	1	0
3267	2	75	29	21	VI=1,HL=0	0	0	1	0	0	0	0	1	0
3268	1	72	29	21	VI=0,HL=0	0	0	1	0	0	0	0	1	0
3269	1	75	29	21	VI=1,HL=0	0	0	0	1	0	0	0	1	0
3271	2	69	27	20	VI=0,HL=1	0	0	1	1	0	0	1	1	0
3272	1	74	28	20	VI=0,HL=1	0	0	1	0	0	0	0	1	0
3276	2	83	28	20	VI=0,HL=0	0	0	1	0	0	0	0	1	0
3280	1	79	30	22	VI=0,HL=0	0	0	1	1	0	1	1	1	0
3282	2	70	28	22	VI=0,HL=0	0	0	0	0	0	1	0	0	0
3283	1	79	27	20	VI=0,HL=0	0	0	1	0		0	0	1	0
3284	1	69	30	22	VI=0,HL=1	0	0	1	0	0	0	0	0	1
3293	2	73	28	21	VI=0,HL=1	0	0	1	0	0		0	1	0
3294	1	70	30	22	VI=0,HL=0	0	0		0	0	0	0	1	0
3295	2	59	28	20	VI=0,HL=0	0	0	0	1	0	1	1	1	0
3296	1	70	30	22	VI=0,HL=0	0	0	1	1	0	0	0	0	0
3297	1	71	29	21	VI=0,HL=0	0	0	1	1	0	1	1	1	1
3299	1	76	30	22	VI=0,HL=0	0	0	1	1	0	0	1	1	0
3304	1	74	29	21	VI=0,HL=1	0	0	0	0	0	0	1	1	0
3305	1	69	27	19	VI=0,HL=0	0	0	0	0	0	0	1	1	0
3307	1	74	30	22	VI=0,HL=0	0	0	1	0	0	0	1	1	0
3308	1	73	28	21	VI=0,HL=0	0	0	1	0	0	0	1	1	0
3312	1	73	27	19	VI=0,HL=0	0	0	1	1	0	1	1	1	0
3316	1	82	29	21	VI=0,HL=1	0	0	0	1	0	1	0	1	0
3317	2	87	26	20	VI=0,HL=1	0	0	1	0	0	0	0	1	1
3319	1	68	28	21	VI=0,HL=0	0	0	0	0	0	0	0	1	0
3321	1	77	29	21	VI=0,HL=0	0	0	1	1	0	0	0	1	0
3322	2	71	30	22	VI=0,HL=0	0	0	0	0	0	0	0	1	0
3325	2	70	29	22	VI=0,HL=0	0	0	1	0	0	1	0	1	0
3326	1	65	30	22	VI=0,HL=0	0	0	1	0	0	0	0	1	0
3330	1	81	29	22	VI=0,HL=1	0	0	1	1	0	1	0	1	0
3333	2	79	29	21	VI=0,HL=0	1	1	1	0	0	0	0	1	0
3334	1	66	28	21	VI=0,HL=0	0	0	1	0	0	0	0	1	0
3335	1	63	30	22	VI=0,HL=0	1	0		1	0	0	1	1	1
3336	1	70	29	21	VI=0,HL=0	0	0	1	0	0	0	0	1	0
3338	1	76	30	22	VI=0,HL=1	0	0	0	0	0	0	1	1	0
3342	1	76	25	19	VI=0,HL=0	0	0	1	0	0	0	1	1	0
3343	1	63	28	20	VI=0,HL=0	0	0	0	1	0	0	1	0	0
3344	1	67	29	22	VI=0,HL=0	0	0	1	0		0	0	1	0
3347	2	76	29	21	VI=0,HL=0	0	0	1	0	0	0	0	1	0
3349	2	74	29	21	VI=0,HL=0	0	0	1	1	0	0	0	1	0
3350	1	69	30	22	VI=0,HL=0	0	0	1	0	0	0	0	1	0
3352	1	62	30	22	VI=0,HL=0	0	0	1	0	0	0	0	1	0
3354	1	60	25	18	VI=0,HL=0	0	0	1	0	0	0	0	1	0
3355	2	55	28	21	VI=0,HL=0	0	0	1	0	0	0	0	1	0
3356	2	69	29	22	VI=0,HL=0	0	0	1	0	0	0	0	1	0
3357	1	62	30	22	VI=0,HL=0	1	0	1	0	0	0	0	1	0
3362	2	89	30	22	VI=0,HL=1	0	0	1	0	0	0	0	1	0
3363	1	65	30	22	VI=0,HL=0	0	0	1	0	0	0	0	1	0
3365	2	57	30	22	VI=0,HL=0	0	0	1	0	0	0	0	1	0
3366	1	56	29	22	VI=0,HL=0	0	0	1	0	1	0	0	1	0
3372	2	62	28	20	VI=0,HL=0	0	0	1	0	0	0	0	1	0
3373	1	60	29	21	VI=0,HL=0	0	0	1	0	0	0	0	1	0
3378	2	63	30	22	VI=0,HL=0	0	0	1	0	0	0	0	1	0
3386	1	71	28	20	VI=0,HL=1	0	0	1	0	0	0	0	1	0
3387	1	77	27	19	VI=0,HL=1	0	0	1	0	1	0	1	1	0
3390	2	71	29	22	VI=0,HL=0	0	0	0	1	0	0	0	1	0
3391	1	69	30	22	VI=0,HL=0	0	0	1	0	0	0	0	1	0
3395	1	74	28	20	VI=0,HL=1	0	0	1	0	0	0	0	1	0
3396	2	75	27	20	VI=0,HL=0	1	1	1	1	0	0	0	1	0
3404	1	65	30	22	VI=0,HL=0	0	0	1	0	0	0	1	1	0
3405	1	71	29	21	VI=0,HL=0	0	0	0	0	0	0	1	1	0
3407	2	64	30	22	VI=0,HL=0	0	0	1	0	0	0	0	1	0
3409	2	62	30	22	VI=0,HL=0	0	0	1	1	0	0	0	1	0
3410	1	55	30	22	VI=0,HL=0	0	0	0	1	0	0	0	1	0
3413	1	58	30	22	VI=0,HL=0	0	0	1	0	0	0	0	1	0
3415	1	69	28	20	VI=0,HL=0	0	0	1	0	0	1	0	1	0
3417	1	65	30	22	VI=0,HL=1	0	0	1	1	0	0	0	1	0
3418	1	68	29	22	VI=0,HL=0	0	0	1	1	0	0	1	1	0
3420	2	71	27	19	VI=0,HL=0	0	0	0	0	0	0	0	1	0
3421	1	70	30	22	VI=0,HL=1	0	0	1	0	0	0	0	1	0
3429	1	69	29	21	VI=0,HL=0	0	0	0	1	1	0	0	1	0
3430	2	77	27	19	VI=0,HL=1	0	0	0	1	1	0	0	1	0
3431	1	70	29	21	VI=0,HL=0	0	0	0	0	0	0	1	1	0
3433	2	81	27	20	VI=0,HL=0	0	0	1	0	0	0	0	1	0
3434	1	69	29	21	VI=0,HL=0	0	0	1	0	0	1	0	1	0
3437	1	70	29	21	VI=0,HL=0	0	0	1	0	0	0	0	1	0
3439	1	65	30	22	VI=0,HL=0	0	0	0	0	1	0	0	1	0
3442	2	81	28	20	VI=0,HL=1	0	0	1	0	0	0	1	1	0
3444	2	68	26	19	VI=0,HL=0	0	0	1	0	0	0	0	1	0
3445	1	69	30	22	VI=0,HL=0	0	0	1	0	0	0	0	1	1
3449	2	61	28	20	VI=0,HL=1	0	0	1	0	0	0	0	1	0
3456	1	72	30	22	VI=0,HL=0	0	0	1	0	0	0	1	1	0
3457	1	79	30	22	VI=0,HL=0	0	0	1	0	0	0	0	1	0
3458	2	85	27	19	VI=0,HL=1	0	0	1	0	0	0	0	1	0
3459	1	66	26	21	VI=1,HL=0	0	0	1	0	0	0	1	1	0
3460	1	73	29	21	VI=0,HL=1	0	0	0	1	0	1	1	1	0
3461	1	68	27	20	VI=0,HL=0	0	0	0	1	0	1	0	1	0
3464	2	74	29	21	VI=0,HL=0	1	1	1	0	0	0	0	1	0
3467	1	70	29	21	VI=1,HL=0	0	0	1	0	0	0	1	1	0
3472	2	79	30	22	VI=1,HL=1	0	0	1	0	0	0	0	1	0
3473	1	78	29	21	VI=0,HL=0	0	0	1	0	0	0	0	1	0
3474	1	81	30	22	VI=0,HL=0	0	0	1	0	0	0	0	1	0
3482	1	75	30	22	VI=0,HL=0	0	0	1	0	0	1	1	1	0
3484	2	75	29	21	VI=0,HL=0	1	1	1	0	0	0	0	1	0
3485	2	59	28	20	VI=0,HL=1	0	0	1	0	0	0	0	1	0
3488	2	77	22	17	VI=0,HL=0	0	1	0	0	0	0	0	1	0
3490	1	59	27	21	VI=0,HL=0	0	0	1	0		0	0	1	0
3491	1	55	29	21	VI=0,HL=0	0	0	1	0	1	0	0	1	0
3493	1	76	30	22	VI=0,HL=0	0	0	1	1	0	0	0	1	0
3495	1	56	30	22	VI=0,HL=0	1	0	1	1	0	0	1	1	1
3502	1	63	30	22	VI=0,HL=0	0	0	0	1	0	0	0	1	0
3508	1	66	29	22	VI=0,HL=0	1	1	0	0	0	0	1	1	0
3509	1	60	27	22	VI=0,HL=1	0	0	0	0	0	0	1	1	0
3512	2	57	30	22	VI=0,HL=0	0	0	1	0	1	0	0	1	0
3513	1	60	30	22	VI=0,HL=0	0	0	1	0	0	0	0	1	0
3514	1	60	28	20	VI=0,HL=0	0	0	1	0	1	0	1	1	0
3515	2	64	29	21	VI=0,HL=0	0	0	0	1	0	0	0	1	0
3517	1	67	29	21	VI=0,HL=0	0	0	1	0	0	1	0	1	0
3518	2	73	30	22	VI=0,HL=0	0	0	1	0	0	0	0	1	0
3520	1	65	28	21	VI=0,HL=0	0	0	1	1	1	0	0	1	0
3522	2	70	27	19	VI=0,HL=0	0	0	1	1	0	0	0	1	0
3527	2	70	26	18	VI=0,HL=0	0	0	1	0	0	0	0	1	0
3528	1	68	30	22	VI=0,HL=0	0	0	1	0	0	0	0	1	0
3529	1	60	29	22	VI=0,HL=0	0	0	1	0	0	0	1	1	0
3530	2	68	28	22	VI=0,HL=1	1	1	1	0	0	0	0	1	0
3531	1	69	30	22	VI=0,HL=0	0	0	1	0	0	0	0	1	0
3535	1	66	29	22	VI=0,HL=0	0	0	1	1	0	1	0	1	0
3536	2	72	29	21	VI=0,HL=0	0	0	1	0	0	0	0	1	0
3537	2	68	29	22	VI=0,HL=1	0	0	1	0	0	1	0	1	0
3538	1	63	29	22	VI=0,HL=0	0	0	1	0	0	0	0	1	0
3540	1	78	28	21	VI=0,HL=0	0	0	0	0	0	0	1	1	0
3543	2	62	29	21	VI=0,HL=0	0	0	1	0	0	0	1	1	0
3548	2	71	28	20	VI=0,HL=0	0	0	1	1	0	0	0	1	0
3551	2	68	29	21	VI=0,HL=0	0	0	1	0	0	0	0	1	0
3552	1	65	30	22	VI=0,HL=0	0	0	1	0	0	1	0	1	0
3554	1	58	28	22	VI=0,HL=0	1	1	0	0		0	0	1	0
3555	2	67	27	20	VI=0,HL=1	0	0	0	1	0	1	0	1	0
3556	1	62	29	21	VI=0,HL=0	0	0	0	0	0	0	0	1	0
3557	2	69	29	21	VI=0,HL=0	1	1	1	0	0	0	0	1	0
3558	1	68	28	21	VI=1,HL=0	0	0	0	1	0	0	0	1	0
3560	1	73	30	22	VI=0,HL=0	0	0	0	0	0	0	0	1	0
3561	2	78	29	22	VI=1,HL=0	0	0	1	0	0	0	0	1	0
3563	1	69	29	21	VI=0,HL=0	0	0	0	0	0	0	0	1	0
3564	2	64	29	22	VI=0,HL=0	0	0	1	0	0	1	0	1	0
3565	2	64	30	22	VI=0,HL=0	0	0	1	0	0	0	0	1	0
3567	2	72	29	21	VI=0,HL=0	0	0	1	0	0	0	0	1	0
3568	1	68	30	22	VI=0,HL=0	0	0	1	0	0	0	0	1	0
3570	1	74	24	17	VI=0,HL=0	0	0	1	1	0	0	0	1	0
3574	2	71	30	22	VI=0,HL=0	0	0	1	1	0	1	1	1	0
3577	2	73	28	20	VI=0,HL=0	0	0	0	0	0	0	0	1	0
3578	1	72	29	22	VI=0,HL=0	0	0	1	0	0	0	0	1	0
3583	1	83	26	21	VI=1,HL=0	1	1	1	1	0	0	0	1	0
3584	1	62	29	22	VI=0,HL=0	0	0	1	0	0	0	0	1	0
3586	1	72	29	21	VI=0,HL=1	0	0	0	0	0	0	1	1	0
3589	2	65	29	21	VI=0,HL=1	0	0	0	0	0	0	1	1	0
3592	2	77	30	22	VI=0,HL=1	1	1		0	0	0	0	1	0
3593	1	75	27	19	VI=1,HL=0	0	0		0	0	0	0	1	0
3594	1	70	28	21	VI=0,HL=0	0	0	1	1	1	0	1	1	0
3598	2	78	29	21	VI=1,HL=0	1	1	1	0	0	0	0	1	0
3599	1	70	28	22	VI=0,HL=0	0	0	1	0	0	0	0	1	0
3601	2	77	29	21	VI=0,HL=0	0	0	0	1	0	1	0	1	0
3603	1	67	30	22	VI=0,HL=1	0	0	0	0	1	0	1	1	0
3608	2	68	29	21	VI=0,HL=0	0	0	1	0	0	0	0	1	0
3609	2	66	30	22	VI=0,HL=0	0	0	1	1	0	1	0	1	0
3611	1	58	30	22	VI=0,HL=0	0	0	1	0	0	0	0	1	0
3612	2	65	29	21	VI=0,HL=0	0	0	1	0	0	0	0	1	0
3616	1	59	29	22	VI=0,HL=0	1	0	1	0	1	0	0	1	1
3617	2	62	30	22	VI=0,HL=0	0	0	1	0	0	0	0	1	0
3620	2	66	30	22	VI=1,HL=0	0	0	1	0	0	0	0	1	0
3622	1	67	26	18	VI=0,HL=0	0	0	1	1	0	0	1	1	0
3628	1	74	30	22	VI=0,HL=0	0	0	0	0	1	1	0	0	0
3631	2	68	28	21	VI=0,HL=1	0	0	0	1	0	0	0	1	0
3632	1	66	29	22	VI=0,HL=0	0	0	0	0	0	0	0	1	0
3635	1	62	30	22	VI=0,HL=0	0	0	1	0	0	0	0	1	0
3641	2	72	26	19	VI=1,HL=0	0	0	0	1	0	0	0	1	0
3642	1	80	29	22	VI=1,HL=1	0	1	1	1	0	0	0	1	0
3643	2	64	29	21	VI=0,HL=0	1	1		0	1	1	0	1	0
3647	1	83	26	18	VI=1,HL=1	0	0	0	0	0	0	1	1	0
3654	2	72	29	21	VI=1,HL=1	0	0	1	0		0	0	1	0
3655	1	70	29	22	VI=0,HL=1	1	1	0	1	0	0	0	1	0
3656	2	58	28	20	VI=0,HL=0	0	0	1	0	0	0	0	1	0
3657	1	58	30	22	VI=0,HL=0	0	0	1	0	0	0	1	1	0
3662	1	81	30	22	VI=0,HL=0	0	0	0	1	0	1	1	1	0
3667	2	68	27	19	VI=0,HL=0	0	0	1	0	0	0	0	1	0
3668	1	65	27	19	VI=0,HL=0	0	0	1	0	0	0	0	1	0
3670	1	75	27	21	VI=0,HL=1	0	0	1	0	0	0	0	1	1
3676	2	73	28	20	VI=0,HL=0	0	0	1	0	0	0	0	1	0
3678	1	72	28	21	VI=0,HL=0	0	0	1	1	0	0	0	1	0
3679	2	78	27	20	VI=0,HL=1	0	0	1	0	0	0	0	1	0
3682	2	75	29	21	VI=0,HL=0	0	0	1	1	0	0	0	1	0
3683	1	72	27	19	VI=0,HL=0	0	0	1	0	0	0	0	1	0
3684	2	74	29	22	VI=0,HL=0	0	0	0	0	0	0	0	1	0
3686	2	61	30	22	VI=0,HL=0	0	0	1	0	0	0	0	1	0
3687	1	62	30	22	VI=0,HL=0	0	0	1	0	0	0	0	1	0
3691	2	68	30	22	VI=0,HL=1	0	0	1	0	0	0	0	1	0
3693	2	70	29	21	VI=0,HL=0	0	0	1	0	0	0	0	1	0
3694	1	61	28	21	VI=0,HL=0	0	0		0	0	0	0	1	0
3696	2	70	27	21	VI=0,HL=0	1	1	1	1	0	0	0	1	0
3697	1	66	29	22	VI=0,HL=0	0	0	1	1	0	0	0	1	0
3699	1	63	30	22	VI=0,HL=0	0	0	1	0	0	0	0	1	0
3708	2	74	22	16	VI=0,HL=1	0	0	1	0	0	0	1	0	0
3716	1	65	30	22	VI=0,HL=0	0	0	1	1	0	0	0	1	0
3721	1	71	28	20	VI=1,HL=1	0	0	1	1	0	0	1	1	1
3727	1	70	29	22	VI=0,HL=0	0	0	0	0	1	0	0	1	0
3730	2	55	30	22	VI=0,HL=0	0	0	0	0	0	0	0	1	0
3733	1	81	27	20	VI=0,HL=1	1	1	1	0		0	0	1	1
3735	1	65	23	15	VI=0,HL=0	0	0	1	0	0	0	1	1	0
3741	2	63	27	20	VI=0,HL=0	0	0	0	0	0	0	0	1	0
3742	1	58	28	20	VI=0,HL=0	0	0	1	0	0		0	1	0
3744	1	66	30	22	VI=1,HL=0	0	0	1	0	0	0	0	1	0
3746	1	55	30	22	VI=0,HL=0	0	0	1	0	0	0	0	1	0
3748	1	58	30	22	VI=0,HL=0	0	0	1	0	0	0	0	1	0
3749	1	56	30	22	VI=0,HL=0	0	0	1	0	0	0	0	1	0
3751	1	61	29	22	VI=0,HL=0	0	0	1	0	0	0	0	1	0
3754	2	71	30	22	VI=0,HL=0	0	0	1	0	0	0	0	1	0
3755	2	64	25	18	VI=0,HL=0	0	0	1	0	0	0	0	1	0
3757	1	63	30	22	VI=0,HL=0	1	0	1	0	0	0	0	1	1
3760	2	61	29	21	VI=0,HL=0	0	0	1	0	0	0	0	1	0
3765	1	75	29	22	VI=0,HL=0	0	0	1	1	0	0	0	1	0
3767	1	64	29	21	VI=1,HL=0	0	0	0	0	0	0	0	1	0
3768	2	63	28	21	VI=0,HL=0	0	0	1	0	0	0	1	1	0
3773	1	66	25	17	VI=0,HL=0	0	0	0	1		0	0	1	0
3774	2	58	29	22	VI=0,HL=0	0	0	1	0	0	0	1	1	0
3779	2	68	30	22	VI=0,HL=0	0	0	1	0		0	0	1	0
3793	1	68	30	22	VI=0,HL=1	0	0	0	0	0	0	0	1	0
3794	2	79	29	21	VI=1,HL=0	0	0	0	0	0	0	0	1	0
3795	1	74	30	22	VI=0,HL=0	0	0	0	0	0	0	0	1	0
3797	1	55	30	22	VI=0,HL=0	0	0	1	1	1	0	0	1	0
3799	1	67	30	22	VI=1,HL=0	0	0	1	0	0	0	1	1	0
3800	2	60	30	22	VI=0,HL=0	0	0	1	0	0	0	0	1	0
3802	1	83	26	19	VI=1,HL=0	0	0		1	0	1	1	0	0
3803	1	65	29	21	VI=0,HL=0	0	0	0	0	0	0	0	1	0
3804	2	69	28	20	VI=0,HL=0	0	0	1	1	0	0	0	1	0
3805	2	68	30	22	VI=0,HL=0	0	0	1	0	0	0	0	1	0
3806	1	66	29	21	VI=0,HL=0	0	0	1	0	0	0	0	1	0
3812	1	66	29	21	VI=0,HL=0	0	0	1	1	0	0	0	1	0
3813	2	55	27	20	VI=0,HL=0	0	0	1	0	0	0	0	1	0
3814	2	65	29	21	VI=0,HL=0	0	0	1	1	0	0	0	1	0
3815	1	67	30	22	VI=0,HL=0	0	0	1	0	0	0	0	1	0
3816	2	63	30	22	VI=0,HL=0	0	0	1	0	0	0	0	1	0
3819	1	71	29	22	VI=1,HL=0	0	0	0	0	0	0	1	1	0
3820	1	68	30	22	VI=0,HL=0	0	0	0	0	0	0	0	1	0
3822	2	66	30	22	VI=0,HL=0	0	0	1	0	0	0	0	1	0
3823	2	59	30	22	VI=0,HL=0	0	0	1	0	0	0	0	1	0
3825	2	57	29	22	VI=0,HL=0	0	0	1	0	0	0	0		0
3828	1	73	29	22	VI=0,HL=0	0	0	1	0	0	0	1	1	0
3829	2	67	27	19	VI=0,HL=0	0	0	1	0	0	0	0	1	0
3830	1	66	29	21	VI=0,HL=0	0	0	0	0	0	1	0	1	0
3832	1	76	30	22	VI=1,HL=1	0	0	1	0		0	0	1	0
3839	1	56	29	21	VI=0,HL=0	0	0	0	0	0	0	0	1	0
3840	2	76	30	22	VI=1,HL=0	0	0	1	0	0	0	1	1	0
3841	1	68	30	22	VI=0,HL=0	0	0	1	0	0	0	0	1	0
3842	1	69	30	22	VI=0,HL=0	0	0		1		0	0	1	0
3846	2	66	29	21	VI=0,HL=0	1	1	1	0	1	0	0	1	0
3847	2	66	28	20	VI=0,HL=0	0	0	1	0	0	0	1	1	0
3850	2	74	30	22	VI=0,HL=0	0	0	1	0	0	0	0	1	0
3853	1	61	30	22	VI=0,HL=0	1	0	1	0	0	0	0	1	0
3861	1	66	28	20	VI=0,HL=0	0	0	1	1	0	1	0	1	0
3862	2	74	28	20	VI=0,HL=0	0	0	1	0	0	1	0	1	0
3863	1	73	29	21	VI=0,HL=1	0	0	1	0	0	0	0	1	0
3867	1	64	30	22	VI=0,HL=0	0	0	1	0	0	0	1	1	0
3869	2	59	29	22	VI=0,HL=0	0	0	1	0	0	0	1	1	0
3870	2	63	30	22	VI=0,HL=0	0	0	1	0		1	0	0	0
3871	2	73	28	21	VI=0,HL=0	0	0	1	0	0	0	0	1	0
3872	1	64	29	22	VI=0,HL=0	0	0	1	0	0	0	0	1	0
3873	2	57	29	21	VI=1,HL=0	0	0	0	0		0	0	1	0
3874	1	63	30	22	VI=0,HL=0	0	0	1	1		1	0	0	0
3875	2	62	29	22	VI=0,HL=1	0	0	1	0	0	0	0	1	0
3876	2	82	30	22	VI=0,HL=0	0	0	1	1	0	1	1	1	0
3879	1	84	29	22	VI=0,HL=1	1	1	1	0	0	0	1	1	0
3885	1	76	30	22	VI=0,HL=0	0	0	1	0	0	0	1	1	1
3888	1	73	30	22	VI=0,HL=0	0	0	1	0	0	0	1	0	0
3896	1	72	30	22	VI=0,HL=0	0	0	1	0	0	0	1	1	0
3900	2	61	27	19	VI=0,HL=0	0	0	0	0	0	0	0	1	0
3901	1	61	29	22	VI=0,HL=1	0	0	1	1	0	0	1	1	0
3902	2	57	28	21	VI=0,HL=0	0	0	1	0	0	0	0	1	0
3909	2	61	30	22	VI=0,HL=0	0	0	1	0	0	0	0	1	0
3911	2	71	29	22	VI=0,HL=0	0	0	1	1	0	0	0	1	0
3912	1	66	30	22	VI=0,HL=0	0	0	1	1	0	0	0	1	0
3914	1	69	27	20	VI=0,HL=0	0	0	1	0	0	0	1	1	0
3919	1	62	29	22	VI=0,HL=0	0	0	0	0	0	0	0	1	0
3929	1	65	30	22	VI=0,HL=0	0	0	1	0	0	0	0	1	0
3930	2	68	30	22	VI=0,HL=0	0	0	1	0	0	0	0	1	0
3932	1	63	28	21	VI=0,HL=0	0	0		0	0	0	0	1	0
3935	1	61	30	22	VI=0,HL=0	0	0	1	0	0	0	0	1	0
3946	2	67	30	22	VI=0,HL=0	1	0	0	1	0	0	0	1	0
3947	1	66	29	21	VI=0,HL=0	0	0	1	0	0	0	0	1	0
3948	2	65	30	22	VI=0,HL=0	0	0	0	0	0	0	0	1	0
3949	1	71	29	22	VI=0,HL=0	0	0	0	0	0	0	0	1	0
3958	1	72	29	21	VI=1,HL=0	0	0		0	0	0	1	1	0
3963	2	66	29	21	VI=0,HL=0	0	0	1	0	0	0	0	1	0
3976	2	58	26	19	VI=0,HL=0	0	0		0		0	0	1	0
3981	1	87	26	21	VI=1,HL=0	1	0	0	1	0	1	1	1	1
3986	2	70	30	22	VI=0,HL=1	0	0	1	0	0	0	0	1	0
3987	1	67	30	22	VI=0,HL=0	0	0	1	0	0	0	0	1	0
3991	1	69	28	20	VI=0,HL=0	0	0	1	0	0	0	0	1	0
3992	2	62	27	20	VI=0,HL=0	0	0	1	0	0	0	0	1	0
3993	2	69	30	22	VI=0,HL=0	0	0	1	0	0	1	0	1	0
3997	1	62	30	22	VI=0,HL=0	1	0	0	0	0	0	0	1	0
4000	2	61	30	22	VI=0,HL=0	0	0	1	1		0	0	1	0
4001	1	56	29	21	VI=0,HL=1	0	0	0	0	0	0	0	1	0
4002	2	66	30	22	VI=0,HL=1	1	1	1	0		0	0	1	0
4004	1	57	30	22	VI=0,HL=0	0	0	0	0	1	0	0	1	0
4008	1	74	27	20	VI=0,HL=0	0	0	1	0	0	0	1	1	0
4009	1	74	27	21	VI=0,HL=0	0	0	1	1	0	0	0	1	0
4013	2	74	29	22	VI=0,HL=0	0	0		1	0	0	0	1	0
4014	1	64	30	22	VI=0,HL=0	0	0	1	0	0	0	0	1	0
4016	2	55	30	22	VI=0,HL=0	0	0	1	1	0	0	0	1	0
4018	2	60	30	22	VI=1,HL=0	1	1	1	0	0	0	0	1	0
4019	1	57	30	22	VI=0,HL=0	0	0	1	0	1	0	0	1	0
4020	1	65	30	22	VI=0,HL=0	0	0	1	1	0	0	0	1	0
4021	2	67	30	22	VI=0,HL=0	0	0	1	0	0	0	0	1	0
4025	1	56	30	22	VI=0,HL=0	0	0	1	0	0	0	0	1	0
4026	2	62	30	22	VI=0,HL=0	0	0	1	0	0	0	0	1	0
4027	1	62	29	21	VI=0,HL=0	0	0	1	0	0	0	0	1	0
4028	1	71	30	22	VI=0,HL=1	0	0		0	0	0	0	1	0
4041	2	75	29	22	VI=0,HL=1	0	1	1	0	0	0	0	1	0
4042	1	78	29	21	VI=0,HL=0	0	0	1	0	0	0	0	1	0
4045	2	59	30	22	VI=0,HL=1	0	0	0	0	0	0	0	1	0
4050	2	57	29	21	VI=1,HL=0	0	0	1	0	0	0	0	1	0
4058	2	64	28	20	VI=1,HL=0	0	0	1	0		0	1	1	0
4060	2	71	24	16	VI=0,HL=1	1	1	0	0	1	0	1	1	0
4061	1	80	28	21	VI=0,HL=0	0	0	1	0	0	0	1	1	0
4062	1	67	29	22	VI=0,HL=0	0	0	1	1	0	0	0	1	0
4065	2	74	29	21	VI=0,HL=0	0	0	0	0	0	0	0	1	0
4066	1	73	30	22	VI=0,HL=0	0	0	0	0	0	0	0	1	0
4067	2	56	30	22	VI=0,HL=0	0	0		0	1	0	0	1	0
4070	2	64	30	22	VI=0,HL=0	0	0		1	0	0	0	1	0
4071	1	64	29	22	VI=0,HL=0	0	0		0	1	0	0	1	0
4075	1	59	29	21	VI=0,HL=0	0	0	0	0	0	0	1	1	0
4080	2	70	30	22	VI=0,HL=0	0	0	1	0	0	0	0	1	0
4084	2	63	29	21	VI=0,HL=1	0	0		1	0	1	0	1	0
4085	2	58	27	20	VI=0,HL=0	0	0	1	1	0	1	1	1	0
4089	2	58	28	21	VI=0,HL=0	0	0	1	0	1	0	0	1	0
4093	1	69	30	22	VI=0,HL=0	0	0	0	1	0	0	0	1	0
4097	1	64	27	20	VI=1,HL=0	0	0		1	1	0	0	1	0
4099	2	57	30	22	VI=0,HL=0	0	0	1	0	0	0	0	1	0

## Sheet: BMES24
IDNUM	SEX2	AGE2	MMSE2	MMSE2_B	Grp4	QUALIF	HOSPAD2	Depr2_59	ChrCond	WhoLIv2	HmOwner2	Walking	dMMSE24	dMMSE24_B
0012	1	76	28	20	VI=1,HL=0	0	1	0	0	0	1	0	1	1
0019	2	69	29	22	VI=0,HL=1	0	0	0	0	0	1	0	0	0
0020	1	69	30	22	VI=0,HL=0	0	0	0	0	0	1	0	0	0
0025	1	77	27	19	VI=0,HL=0	1	0	0	0	1	1	0	0	0
0028	2	59	30	22	VI=0,HL=0	1	1		0	0	1	0	1	0
0030	1	84	30	22	VI=0,HL=1	0	0		0	1	1	0	1	1
0033	1	58	29	22	VI=0,HL=0	1	0	1	0	0	1	0	1	1
0040	2	63	29	21	VI=0,HL=0	1	1		0	0	1	0	0	0
0041	1	68	30	22	VI=0,HL=0	0	0	0	0	1	1	0	0	0
0042	1	64	29	22	VI=0,HL=0	1	1	0	0	0	1	0	0	0
0043	2	69	30	22	VI=0,HL=0	1	0	0	0	0	1	0	0	0
0046	1	60	29	22	VI=0,HL=0	0	0		0	1	1	0	1	1
0047	1	57	29	22	VI=0,HL=0	0	0	0	0	0	1	0	0	0
0057	1	56	30	22	VI=0,HL=0	1	0	0	0	0	0	0	0	0
0060	1	62	28	20	VI=0,HL=0	1	0	0	0	0	1	0	0	0
0061	2	64	29	22	VI=0,HL=0	1	0	0	0	0	1	0	0	0
0062	2	65	30	22	VI=0,HL=0	1	0		0	0	1	0	0	0
0063	1	65	29	22	VI=0,HL=0	1	0	0	0	0	1	0	0	0
0064	1	59	29	22	VI=0,HL=0	0	0	0	0	0	1	0	0	0
0065	2	60	30	22	VI=0,HL=0	0	0	0	0	0	1	0	0	0
0070	1	73	30	22	VI=0,HL=0	1	0	0	0	0	1	0	1	1
0076	2	67	29	21	VI=0,HL=0	1	0	0	0	0	1	0	0	0
0080	1	59	30	22	VI=0,HL=0	0	0	0	0	0	1	0	0	0
0081	2	66	30	22	VI=0,HL=0	1	1		0	0	1	0	0	0
0082	1	66	26	18	VI=0,HL=0	0	1		0	0	1	0	1	0
0083	1	72	28	21	VI=0,HL=0	1	0	0	0	0	1	0	1	1
0084	2	71	24	17	VI=1,HL=0	0	0	0	0	0	1	0	0	0
0086	1	64	29	22	VI=0,HL=0	1	0		0	0	1	0	0	0
0087	2	66	28	21	VI=0,HL=0	1			0	0	1	0	0	0
0091	1	58	30	22	VI=0,HL=0	1	0	0	0	1	1	0	0	0
0097	2	68	29	22	VI=0,HL=0	0	1	0	0	0	1	0	0	0
0098	2	67	28	21	VI=0,HL=1	1	0	0	0	0	0	1	1	1
0100	2	57	28	21	VI=0,HL=1	1	0		0	0	0	0	0	0
0108	2	73	29	22	VI=0,HL=0	1	0	0	0	0	1	0	1	1
0114	2	58	30	22	VI=0,HL=0	0	0	1	0	1	1	0	0	0
0122	1	68	27	20	VI=0,HL=0	1	0	1	0	1	0	1	1	1
0124	2	65	29	22	VI=0,HL=0	1	0	0	0	0	1	0	0	0
0126	2	66	29	22	VI=1,HL=1	1	0	0	0	0	1	0	1	1
0128	1	68	29	22	VI=0,HL=1	0	1	0	0	1	1	0	0	0
0136	2	58	29	21	VI=0,HL=0	1	0	0	0	0	1	0	0	0
0139	1	61	27	19	VI=0,HL=0	1	0	0	1	1	0	0	1	1
0145	1	64	29	22	VI=0,HL=0	1	0	0	0	0	1	0	0	0
0149	1	66	26	18	VI=0,HL=0	0	0	0	0	0	1	0	0	0
0154	1	77	30	22	VI=0,HL=0	1	0	0	1	0	1	0	0	0
0156	1	62	29	22	VI=0,HL=0	0	0	0	1	0	1	0	0	0
0164	1	73	27	20	VI=1,HL=0	1	1		0	0	1	0	1	1
0166	2	59	29	22	VI=0,HL=0	1	0	0	0	0	1	0	0	0
0167	1	56	30	22	VI=0,HL=0	0	0	0	0	0	1	0	1	0
0168	2	62	29	22	VI=0,HL=0	1	0	0	0	0	1	0	1	0
0169	1	76	30	22	VI=0,HL=0	1	0	0	0	0	1	0	1	0
0170	2	74	29	21	VI=0,HL=0	1	0	0	0	0	1	0	0	0
0172	1	67	30	22	VI=0,HL=0	1	0	0	0	1	1	0	0	0
0174	1	84	30	22	VI=1,HL=0	1	0	0	0	1	1	1	1	1
0178	1	60	27	19	VI=0,HL=0	0	0	0	0	0	1	0	0	0
0183	2	62	29	21	VI=0,HL=0	0	0	0	0	0	1	0	1	0
0185	1	60	27	20	VI=0,HL=0	1	0	0	0	0	1	0	1	1
0186	1	67	29	22	VI=0,HL=0	0	0	1	0	1	1	0	0	0
0191	2	63	29	22	VI=0,HL=0	1	0	0	0	0	1	0	0	0
0192	2	64	30	22	VI=0,HL=0	1	0	0	0	0	1	0	0	0
0193	1	62	27	20	VI=0,HL=0	0	1	0	1	0	1	0	0	0
0199	2	57	30	22	VI=0,HL=0	1	0	0	0	0	0	0	0	0
0214	1	72	28	21	VI=0,HL=0	0	0	0	0	0	1	0	0	0
0215	1	69	30	22	VI=0,HL=0	0	0	0	0	0	1	0	1	1
0220	1	75	25	18	VI=1,HL=1	1	0		0	1	1	0	0	0
0221	1	73	29	22	VI=0,HL=0	0	0	0	0	1	1	0	1	1
0228	1	56	26	19	VI=0,HL=0	1	0	0	0	0	1	0	0	0
0230	1	74	28	21	VI=0,HL=1	0			0	0	1	0	1	1
0232	1	58	29	21	VI=0,HL=0	0	0		0	0	1	0	0	0
0233	2	58	28	21	VI=0,HL=0	0	0		0	0	1	0	1	1
0237	2	69	30	22	VI=0,HL=1	1	0		0	0	1	0	0	0
0238	1	71	30	22	VI=0,HL=0	1	0		0	0	1	0	1	1
0239	1	54	30	22	VI=0,HL=0	1	0	0	0	0	1	0	1	1
0246	1	72	30	22	VI=0,HL=1	0	1	1	1	1	0	0	0	0
0255	1	55	29	22	VI=0,HL=0	1	0	0	0	0	1	0	0	0
0256	1	59	29	21	VI=0,HL=0	0	0	0	0	1	1	0	0	0
0257	1	63	29	22	VI=0,HL=0	1	0	0	0	0	1	0	0	0
0258	2	67	28	21	VI=0,HL=0	1	1	0	0	0	1	0	1	1
0265	2	61	28	21	VI=0,HL=0	1	0		0	0	1	0	1	1
0273	1	55	29	21	VI=0,HL=0	1	0	0	0	0	1	0	0	0
0279	1	74	30	22	VI=0,HL=1	1	0	1	0	1	1	0	0	0
0284	1	80	29	21	VI=0,HL=1	0	1	0	0	0	0	1	1	0
0289	2	59	30	22	VI=0,HL=0	0	0		0	0	1	0	1	0
0314	2	65	29	21	VI=0,HL=0	1	0	0	0	0	1	0	1	0
0319	2	71	28	20	VI=0,HL=0	1	1	0	0	0	1	0	0	0
0323	1	66	30	22	VI=0,HL=0	1	0	0	0	1	1	0	0	0
0325	2	67	30	22	VI=0,HL=0	1	0	0	0	0	1	0	1	0
0326	1	58	29	21	VI=0,HL=0	0	1	0	0	0	1	0	0	0
0327	1	85	26	21	VI=1,HL=0	0	1		1	1	0	0	0	0
0333	1	60	30	22	VI=0,HL=0	1	0		0	0	1	0	0	0
0334	2	63	29	22	VI=0,HL=0	1	0	0	0	0	1	0	1	0
0335	2	59	30	22	VI=0,HL=0	1	0	0	0	0	1	0	1	1
0337	1	72	29	21	VI=0,HL=0	0	1	0	0	0	1	0	0	0
0338	2	67	30	22	VI=0,HL=0	1	0	0	0	0	1	0	1	1
0353	2	66	30	22	VI=0,HL=0	1	1	0	0	0	1	0	1	0
0366	2	61	28	20	VI=0,HL=0	0	0		0	0	0	0	0	0
0367	2	72	28	20	VI=0,HL=0	0	1	0	0	1	1	0	0	0
0368	1	69	30	22	VI=0,HL=0	1	0	0	0	1	1	0	0	0
0369	1	64	30	22	VI=0,HL=0	1	0	0	0	1	1	0	0	0
0374	2	65	30	22	VI=0,HL=1	1	0	0	0	1	1	0	1	0
0393	1	58	28	21	VI=0,HL=0	0	0		0	0	1	0	0	0
0394	2	59	30	22	VI=0,HL=0	1	0		0	0	1	0	0	0
0397	2	75	28	20	VI=0,HL=0	1	1	0	0	0	1	0	0	0
0400	2	60	29	21	VI=0,HL=0	1	0		0	1	1	0	0	0
0401	2	70	30	22	VI=0,HL=1	1	0	0	0	0	1	0	1	1
0403	1	70	30	22	VI=0,HL=1	0	0		0	0	1	0	1	0
0414	1	60	29	22	VI=0,HL=0	1	0	0	0	1	1	0	0	0
0417	1	74	27	19	VI=0,HL=1	1	0		0	1	1	0	0	0
0419	2	75	28	21	VI=0,HL=1	1	0	0	0	0	1	0	1	1
0426	1	58	29	21	VI=0,HL=0	0	0	0	0	0	1	0	0	0
0430	1	75	30	22	VI=0,HL=0	1	1	0	0	1	1	1	1	0
0432	2	68	29	21	VI=0,HL=0	1	0	0	0	0	1	0	1	1
0433	1	61	28	21	VI=0,HL=0	0	0	0	0	0	1	0	1	1
0435	2	65	30	22	VI=0,HL=0	1	1		0	0	1	0	0	0
0436	2	60	30	22	VI=0,HL=0	1	0	0	0	0	1	0	0	0
0437	1	60	28	21	VI=0,HL=0	0	0	0	0	0	1	0	1	0
0439	1	67	27	21	VI=0,HL=0	0	0	0	0	0	1	0	0	0
0440	2	71	28	22	VI=0,HL=1	0	0	0	0	0	1	0	0	1
0443	1	74	29	21	VI=0,HL=0	1	0	0	0	1	1	0	1	1
0448	1	62	22	15	VI=0,HL=1	1	1	0	0	0	1	0	0	0
0451	1	58	30	22	VI=0,HL=0	1	0	1	0	0	1	0	0	0
0457	1	80	30	22	VI=0,HL=1	1	0	0	0	0	1	0	1	0
0458	1	62	25	17	VI=0,HL=0	0	1	0	0	0	1	0	0	0
0463	2	60	30	22	VI=0,HL=0	0	0	0	0	1	1	0	0	0
0464	1	64	29	21	VI=0,HL=0	0	0	0	0	0	1	0	0	0
0465	2	62	29	22	VI=0,HL=0	0	0	0	0	0	1	0	0	0
0466	1	58	30	22	VI=0,HL=0	1	1	1	0	0	1	0	1	0
0467	2	59	27	19	VI=0,HL=0	1	0	0	0	0	1	0	1	1
0469	1	62	28	20	VI=0,HL=0	1	1	0	0	1	1	0	0	0
0477	2	70	29	21	VI=0,HL=0	1	0	0	0	0	1	0	0	0
0491	2	71	29	21	VI=0,HL=0	0	1	0	1	1	1	0	0	0
0500	2	64	28	21	VI=0,HL=0	0	0	0	1	1	1	0	1	1
0502	2	58	28	20	VI=0,HL=0	1	0	0	0	0	1	0	1	1
0507	1	67	30	22	VI=0,HL=0	0	0	0	0	1	1	0	1	1
0509	1	65	29	22	VI=0,HL=0	1	0		0	0	1	0	0	0
0518	1	58	30	22	VI=0,HL=0	1	0	0	0	0	0	0	0	0
0519	1	60	28	21	VI=0,HL=0	0	1	0	0	0	1	0	1	0
0520	2	65	25	18	VI=0,HL=0	1	0	0	0	0	1	0	1	0
0524	1	63	30	22	VI=0,HL=0	1	1	0	0	0	1	0	0	0
0536	1	62	29	21	VI=0,HL=0	1	0	0	0	1	1	0	0	0
0545	2	63	29	22	VI=0,HL=0	1	0	0	0	1	1	0	0	0
0548	1	70	30	22	VI=0,HL=0	0	0	0	0	0	1	0	1	0
0552	1	73	30	22	VI=0,HL=0	1	0	0	0	0	1	0	0	0
0554	2	67	28	20	VI=0,HL=0	1	0	0	0	0	1	0	0	0
0556	1	71	29	22	VI=0,HL=0	0	0	0	0	0	1	0	1	1
0561	2	63	25	18	VI=0,HL=0	1	0	0	0	0	1	0	0	0
0562	1	71	30	22	VI=0,HL=0	0	0	1	0	0	1	0	0	0
0564	2	69	30	22	VI=0,HL=0	1	0	0	0	0	1	0	1	1
0567	2	57	30	22	VI=0,HL=0	1	0	0	0	0	1	0	0	0
0575	2	69	30	22	VI=0,HL=0	1	0	0	0	0	1	0	0	0
0603	1	65	30	22	VI=0,HL=0	0	0	0	0	0	1	0	1	1
0608	1	65	30	22	VI=1,HL=0	1	0	0	0	0	1	0	0	0
0614	1	58	28	20	VI=0,HL=0	0	0	0	0	1	0	0	0	0
0621	2	68	30	22	VI=0,HL=0	1	0	0	0	1	1	0	1	1
0628	2	55	29	22	VI=0,HL=0	1	0	0	0	1	1	0	1	0
0631	1	73	30	22	VI=0,HL=0	1	0	0	0	0	1	0	0	0
0633	1	72	28	21	VI=0,HL=0	1	0	1	0	0	1	0	0	0
0635	1	77	26	19	VI=0,HL=1	0	0	0	1	0	1	0	1	1
0638	1	66	28	20	VI=1,HL=0	0	1		0	0	1	0	1	1
0647	1	70	30	22	VI=0,HL=0	1	0	0	1	1	1	0	0	0
0650	2	64	29	21	VI=0,HL=0	1	0		0	1	1	0	1	1
0657	2	69	30	22	VI=0,HL=0	1	0		0	0	1	0	0	0
0668	1	63	29	22	VI=0,HL=0	1	0	0	0	0	1	0	0	0
0669	2	62	28	21	VI=0,HL=0	1	0	0	0	0	1	0	0	0
0673	2	60	30	22	VI=0,HL=0	1	0	1	0	0	1	0	0	0
0674	1	62	30	22	VI=0,HL=0	1	0	1	0	0	1	0	1	1
0693	2	57	29	21	VI=0,HL=0	0	0	0	0	1	1	0	1	0
0698	2	59	30	22	VI=0,HL=0	1	0	0	0	0	1	0	0	0
0705	2	70	30	22	VI=1,HL=0	1	0	0	0	0	1	0	1	0
0706	1	69	29	22	VI=0,HL=0	0	0	0	0	0	1	0	0	0
0719	1	55	30	22	VI=0,HL=0	1	0	0	0	0	1	0	0	0
0736	1	65	28	20	VI=0,HL=0	1	0	0	0	1	1	0	1	0
0741	1	70	29	22	VI=0,HL=1	0	0	0	0	0	1	0	1	1
0743	1	69	29	22	VI=0,HL=0	1	1	0	0	0	1	0	0	0
0746	1	78	28	20	VI=0,HL=0	1	0	0	0	1	1	0	0	0
0747	2	71	27	19	VI=0,HL=1	1	1	1	0	0	1	0	0	0
0748	2	68	24	17	VI=0,HL=1	0	0		0	1	1	0	1	0
0760	1	70	30	22	VI=0,HL=0	1	0	0	0	0	1	0	0	0
0761	1	70	25	19	VI=0,HL=0	1	1	0	0	0	1	0	0	0
0768	1	57	29	22	VI=0,HL=0	1	0	0	0	1	1	0	0	0
0770	1	67	28	21	VI=0,HL=0	1	0	0	0	1	1	0	0	0
0773	2	65	30	22	VI=0,HL=0	0	1	0	0	1	1	0	0	0
0779	1	77	30	22	VI=1,HL=1	0	0	0	0	0	1	0	0	0
0786	2	71	25	18	VI=1,HL=0	0	0	0	0	0	1	0	1	1
0788	1	65	29	21	VI=1,HL=0	1	0	0	0	0	1	0	0	0
0792	1	64	29	22	VI=0,HL=0	0	0	0	0	1	0	0	0	0
0795	2	58	29	22	VI=0,HL=0	0	1	1	1	0	1	0	0	0
0796	1	58	29	21	VI=0,HL=0	0	0	1	0	0	1	0	1	1
0803	1	72	24	17	VI=1,HL=0	0	0	1	0	0	1	0	1	0
0815	1	67	30	22	VI=0,HL=0	1	0	0	0	0	1	0	1	0
0817	1	59	28	21	VI=0,HL=0	1	0	0	0	0	1	0	1	1
0818	2	81	29	22	VI=1,HL=0	1	1	0	0	0	1	0	0	0
0833	2	56	29	21	VI=0,HL=0	0	0	0	0	1	1	0	1	0
0834	2	67	28	21	VI=1,HL=0	0	0	0	1	0	1	0	1	1
0835	1	70	27	20	VI=1,HL=0	0	0	0	0	1	1	0	0	0
0838	2	62	30	22	VI=0,HL=0	1	0	0	0	0	1	0	1	0
0856	1	81	28	20	VI=1,HL=1	0	0	1	0	1	1	0	0	0
0865	1	68	28	21	VI=0,HL=0	1	0	0	1	0	1	0	0	0
0866	2	72	30	22	VI=0,HL=0	1	0	0	0	0	1	0	0	0
0867	1	68	30	22	VI=0,HL=0	0	0	0	0	0	1	0	0	0
0883	2	60	30	22	VI=0,HL=0	1	0	0	0	0	1	0	0	0
0885	2	75	26	19	VI=0,HL=1	1	0	0	0	0	1	0	1	1
0891	1	70	26	19	VI=0,HL=0	0	0		0	0	1	0	0	0
0892	1	65	29	21	VI=0,HL=0	0	0	0	0	1	1	0	0	0
0900	1	63	30	22	VI=0,HL=0	1	0	0	0	0	1	0	1	0
0901	2	69	30	22	VI=0,HL=0	1	0	0	0	0	1	0	1	0
0905	2	72	30	22	VI=0,HL=0	0	0		0	0	1	0	0	0
0907	1	61	29	22	VI=0,HL=0	0	0	0	0	0	1	0	0	0
0908	1	60	29	22	VI=0,HL=1	0	0	0	0	0	1	0	0	0
0916	1	73	27	20	VI=0,HL=0	1	1	0	0	0	1	0	1	1
0919	1	64	28	20	VI=0,HL=0	0	0		1	1	1	0	0	0
0925	2	75	30	22	VI=0,HL=0	1	0		0	0	1	0	0	0
0926	1	76	30	22	VI=0,HL=0	1	0	0	0	0	1	0	1	1
0934	1	77	28	21	VI=0,HL=0	0	1	1	1	0	0	0	1	0
0939	2	65	26	18	VI=1,HL=1	0	0	0	0	0	1	0	1	0
0947	1	65	30	22	VI=0,HL=0		0	0	0	0	1	0	0	0
0951	1	66	29	21	VI=0,HL=0	1	0	0	0	0	1	0	0	0
0959	2	55	29	21	VI=0,HL=0	1	0	1	0	0	1	0	1	0
0960	1	61	30	22	VI=0,HL=0	1	0	0	0	0	1	0	0	0
0961	2	80	30	22	VI=0,HL=0	0	0	0	0	0	1	0	1	0
0966	1	70	27	19	VI=0,HL=1	1	1	0	1	0	1	1	1	0
0972	1	67	30	22	VI=0,HL=0	1	0	0	0	0	1	0	0	0
0973	2	58	30	22	VI=0,HL=0	1	1	0	0	0	1	0	1	0
0974	1	66	29	22	VI=0,HL=0	0	0	0	0	1	1	0	0	0
0982	1	75	30	22	VI=0,HL=0	1	0	0	1	0	1	0	0	0
0983	1	67	29	22	VI=0,HL=0	1	0	0	0	0	1	0	0	0
0984	2	66	29	22	VI=0,HL=0	0	1	0	0	0	1	0	1	1
0989	1	72	28	21	VI=0,HL=0	1	0	0	0	0	1	0	0	0
0990	2	73	27	20	VI=0,HL=0	1	0	0	0	0	1	0	0	0
0993	2	57	29	22	VI=0,HL=0	0	0	0	0	0	1	0	1	1
0996	1	73	30	22	VI=0,HL=0	1	0	0	0	0	1	0	0	0
0998	1	68	29	22	VI=0,HL=0	0	0	0	1	0	1	0	0	0
1000	1	64	29	22	VI=0,HL=0	1	0	0	0	0	1	0	0	0
1001	2	65	29	22	VI=0,HL=0	0	1	0	0	0	1	0	1	1
1003	2	72	28	20	VI=0,HL=1	0	0	0	0	0	1	0	1	1
1004	1	66	29	22	VI=0,HL=0	1	1	0	0	0	1	0	1	1
1009	1	65	30	22	VI=0,HL=0	1	1	0	0	0	1	1	0	0
1010	2	70	28	20	VI=0,HL=0	1	0	0	0	0	1	0	1	1
1013	1	60	30	22	VI=0,HL=0	0	0	0	0	0	1	0	0	0
1022	2	56	29	22	VI=0,HL=0		1	1	0	0	1	0	0	0
1023	1	72	30	22	VI=0,HL=0	1	1	0	0	0	1	0	0	0
1024	2	66	29	22	VI=0,HL=0	1	1	0	0	0	1	0	0	0
1026	1	71	30	22	VI=0,HL=0		0	0	1	1	1	0	1	1
1035	1	60	30	22	VI=0,HL=0	1	0		0	1	0	0	0	0
1039	1	65	29	22	VI=0,HL=1	0	0	0	0	0	0	0	1	1
1044	2	57	29	22	VI=0,HL=0	1	0	0	0	0	1	0	0	0
1046	2	61	29	22	VI=0,HL=0	1	0		0	0	1	0	0	0
1049	1	67	30	22	VI=1,HL=0	1	0	0	0	0	1	0	1	0
1050	2	67	28	21	VI=0,HL=0	0	0	0	0	0	1	0	0	0
1054	2	66	19	11	VI=0,HL=0	0	0	0	0	0	1	0	0	0
1061	2	54	26	20	VI=0,HL=0	1	0	1	0	0	1	0	0	0
1062	1	55	28	20	VI=0,HL=0	1	0	1	0	0	1	0	1	0
1065	1	58	29	22	VI=1,HL=0	1	0	0	0	0	1	0	0	0
1070	2	64	27	20	VI=0,HL=0	1	0	0	0	0	1	0	0	0
1071	1	67	30	22	VI=0,HL=0	1	0	0	0	0	1	0	0	0
1079	2	72	30	22	VI=0,HL=0	0	0	0	0	0	1	1	0	0
1081	1	74	29	21	VI=0,HL=0	1	0	0	0	0	1	0	0	0
1089	1	75	28	21	VI=0,HL=1	1	0	0	0	0	1	0	1	1
1102	1	76	30	22	VI=0,HL=0	1	0	0	0	1	1	0	0	0
1106	2	60	30	22	VI=0,HL=0	1	1	1	0	0	1	1	0	0
1114	1	68	27	20	VI=0,HL=0	0	0	0	0	0	1	0	0	0
1123	1	67	29	21	VI=0,HL=0	0		0	0	0	1	0	0	0
1124	2	71	29	22	VI=0,HL=0	0	0	0	0	0	1	0	1	1
1127	2	56	30	22	VI=0,HL=1	1	0	0	0	0	1	0	0	0
1130	2	61	30	22	VI=0,HL=0	1	0	0	0	0	1	0	0	0
1132	1	69	29	21	VI=0,HL=1	0	1	0	1	1	1	0	1	1
1143	2	68	29	21	VI=0,HL=0	0	0	0	0	0	1	0	1	1
1145	1	57	26	18	VI=0,HL=0	0	1	1	1	0	1	0	1	0
1146	2	66	30	22	VI=0,HL=0	0	0	0	0	0	1	0	0	0
1153	2	55	29	22	VI=0,HL=0	1	1	0	0	0	1	0	0	0
1158	1	69	30	22	VI=1,HL=0	1	1	0	1	0	1	0	0	0
1168	2	61	27	20	VI=0,HL=0	1	0	1	0	0	1	0	1	1
1169	1	57	29	21	VI=0,HL=0	1	0	1	0	0	1	0	0	0
1171	2	71	29	21	VI=0,HL=0	0	0	0	0	0	1	0	1	1
1176	1	63	28	22	VI=1,HL=0	0	0	1	0	1	1	0	1	1
1177	2	55	30	22	VI=0,HL=0	1	0	0	0	0	1	0	0	0
1179	1	72	28	20	VI=0,HL=1	1	0	1	0	1	1	0	1	0
1180	1	65	29	22	VI=0,HL=0	0	0	0	0	1	1	0	1	1
1183	2	59	30	22	VI=0,HL=0	1	0	0	0	0	1	0	0	0
1185	2	67	28	21	VI=0,HL=0	1	0	0	0	0	0	0	0	0
1194	2	54	30	22	VI=0,HL=0	0	0	0	0	0	1	0	0	0
1195	1	60	30	22	VI=0,HL=0	0	1	0	0	0	1	0	1	1
1196	2	61	30	22	VI=0,HL=1	1	0	0	0	0	1	0	1	0
1198	1	75	28	21	VI=0,HL=1	0	1	0	1	0	1	1	1	0
1199	2	76	26	19	VI=0,HL=1	1	0	0	0	0	1	0	0	0
1201	2	67	30	22	VI=0,HL=0	1	0	0	1	0	1	0	0	0
1202	1	58	30	22	VI=0,HL=0	0	0	0	0	0	1	0	0	0
1204	2	70	27	19	VI=0,HL=0	1	0	0	0	1	1	0	0	0
1209	2	75	29	22	VI=0,HL=0	0	1	0	0	0	1	0	0	0
1215	2	57	30	22	VI=0,HL=0	1	0	0	0	0	1	0	0	0
1219	1	70	30	22	VI=0,HL=1	1	0	0	0	0	1	0	0	0
1222	1	56	30	22	VI=0,HL=0	1	0	0	0	1	0	0	0	0
1228	2	67	28	20	VI=0,HL=1	1	0	0	0	1	1	0	0	0
1232	1	76	30	22	VI=0,HL=1	1	0	0	0	1	1	0	0	0
1236	1	56	30	22	VI=0,HL=0	0	0	0	0	0	1	0	1	0
1242	1	68	30	22	VI=0,HL=0	0	0	0	0	0	1	0	1	0
1243	2	71	30	22	VI=0,HL=0	1	0	0	0	0	1	0	0	0
1246	1	78	27	19	VI=0,HL=0	0	1	1	0	0	1	0	1	1
1248	2	60	29	21	VI=0,HL=1	1	0	0	0	0	1	0	0	0
1251	1	60	27	22	VI=0,HL=0	0	0	0	0	0	1	0	0	0
1264	1	72	30	22	VI=0,HL=0	0	0	0	0	1	1	0	1	0
1268	2	67	27	19	VI=0,HL=0	1	1	1	0	1	1	1	1	1
1270	1	54	30	22	VI=0,HL=0	1	0	0	0	0	1	0	0	0
1274	1	58	29	21	VI=0,HL=0	1	0	0	0	0	1	0	0	0
1275	2	56	29	22	VI=0,HL=0	1	1	0	0	0	1	0	0	0
1279	1	56	29	21	VI=0,HL=1	0	0	0	0	0	1	0	0	0
1284	1	71	29	21	VI=0,HL=0	0	0	0	1	0	1	0	0	0
1285	2	73	30	22	VI=0,HL=0	0	0	0	0	0	1	0	0	0
1289	2	65	28	20	VI=0,HL=0	1	0	0	0	0	1	1	0	0
1292	2	62	30	22	VI=0,HL=0	1	0	0	0	1	1	0	1	1
1294	2	74	29	21	VI=0,HL=1	1	0	0	0	0	1	0	0	0
1299	1	59	30	22	VI=0,HL=0	0	1	0	0	1	1	0	0	0
1319	2	63	28	20	VI=0,HL=1	1	0	0	0	1	1	0	0	0
1325	1	55	30	22	VI=0,HL=0	1	0	0	0	0	1	0	0	0
1339	1	62	28	20	VI=0,HL=1	1	0	0	0	0	1	0	1	0
1340	2	64	30	22	VI=0,HL=0	1	0	0	0	0	1	0	1	1
1342	1	62	30	22	VI=0,HL=0	0	1	0	0	0	1	0	0	0
1343	2	63	26	19	VI=0,HL=1	1	1	0	0	0	1	0	0	0
1345	2	75	30	22	VI=0,HL=0	1	0	0	0	0	1	0	0	0
1349	1	70	30	22	VI=0,HL=1	0	0	0	0	0	1	1	1	0
1353	1	59	30	22	VI=0,HL=0	1	0	0	0	0	1	0	0	0
1354	2	61	30	22	VI=0,HL=1	1	0	0	0	0	1	0	0	0
1358	1	66	30	22	VI=0,HL=0	1	0	0	0	1	1	0	0	0
1360	1	71	29	21	VI=0,HL=0	1	0	0	0	0	1	0	1	0
1361	2	66	27	19	VI=0,HL=0	1	0	0	0	0	1	0	0	0
1362	1	69	29	21	VI=0,HL=0	1	1	0	1	0	1	0	1	0
1364	1	62	30	22	VI=0,HL=0	0	0	0	0	0	1	0	1	1
1365	2	62	30	22	VI=0,HL=0	1	0	0	0	0	1	0	1	0
1366	1	71	29	21	VI=0,HL=0	1	1	1	1	0	1	0	1	0
1368	1	70	30	22	VI=0,HL=0	0	0	0	0	1	1	0	0	0
1369	1	82	29	22	VI=0,HL=0	0	0		0	1	0	0	0	0
1373	1	70	28	20	VI=0,HL=0	1	0	0	1	1	1	0	1	0
1381	1	64	30	22	VI=0,HL=0	1	0	0	0	0	1	0	0	0
1388	1	70	30	22	VI=0,HL=0	0	1	0	0	0	1	0	0	0
1395	1	65	30	22	VI=0,HL=0	1	1	0	0	0	1	0	0	0
1397	2	73	30	22	VI=0,HL=0	1	0	0	1	0	1	0	0	0
1398	1	60	29	21	VI=0,HL=0	1	1	0	0	0	1	0	1	0
1399	2	73	30	22	VI=1,HL=0	0	1	0	0	0	1	0	0	0
1401	1	78	30	22	VI=0,HL=0	0	0	0	1	0	1	1	0	0
1409	1	63	30	22	VI=0,HL=0	1	0	0	0	1	1	0	0	0
1420	1	60	30	22	VI=0,HL=0		0	0	0	1	1	0	1	0
1423	1	65	28	20	VI=0,HL=0	0	0	0	0	0	1	0	1	0
1428	2	70	30	22	VI=0,HL=0	1	1	0	0	0	1	0	1	0
1429	1	75	29	21	VI=0,HL=1	1	0		0	0	1	0	1	1
1431	1	66	29	22	VI=0,HL=0	0	0	0	0	0	1	0	0	0
1433	2	57	30	22	VI=0,HL=0	0	1	0	0	0	1	0	1	0
1439	2	59	30	22	VI=0,HL=0	0	1	0	0	0	1	1	0	0
1442	2	70	27	20	VI=0,HL=0	0	0	0	0	0	1	0	0	0
1446	2	57	28	21	VI=0,HL=0	1	0	0	0	0	1	0	0	0
1456	2	81	28	20	VI=1,HL=0	1	0	0	0	0	1	0	0	0
1460	1	63	29	21	VI=0,HL=0	1	0	0	0	0	1	0	1	0
1461	2	65	27	20	VI=0,HL=0	0	1	0	0	0	1	0	1	0
1462	1	67	25	18	VI=0,HL=0	0	1	1	0	0	1	0	0	0
1463	2	62	30	22	VI=0,HL=0	1	0	0	0	0	1	0	0	0
1464	1	57	30	22	VI=0,HL=0	1	0	0	0	0	1	0	0	0
1466	1	63	30	22	VI=1,HL=0	0	0	1	0	0	1	0	0	0
1467	1	80	30	22	VI=0,HL=0	0	0	0	0	0	1	0	1	1
1471	1	77	29	21	VI=0,HL=0	1	1	0	0	1	1	0	1	0
1474	1	56	30	22	VI=0,HL=1	0	0	0	0	0	0	0	1	1
1481	1	56	28	20	VI=0,HL=0	1	1	0	0	0	1	0	0	0
1482	2	57	29	21	VI=0,HL=1	1	0	0	0	0	1	0	0	0
1486	1	65	30	22	VI=0,HL=0	1	0	0	0	1	1	0	1	0
1490	1	70	29	22	VI=0,HL=0	0	0	0	0	0	1	0	1	0
1493	2	69	30	22	VI=0,HL=0	1	0	0	0	0	1	0	1	1
1496	1	64	30	22	VI=0,HL=0	0	0	1	0	0	1	0	0	0
1497	1	75	29	22	VI=0,HL=1	0	0	0	1	1	1	0	1	1
1499	2	59	27	20	VI=0,HL=0	1	0	0	0	0	1	0	0	0
1502	2	72	29	21	VI=0,HL=1		0	0	0	0	1	0	0	0
1505	2	56	30	22	VI=0,HL=0	0	0	0	0	0	1	0	0	0
1508	2	66	27	19	VI=0,HL=0	1	1	0	0	0	1	0	0	0
1509	2	72	24	16	VI=0,HL=0	1	0	0	0	0	1	0	0	0
1512	1	59	29	21	VI=0,HL=0	1	0	0	0	1	1	0	0	0
1514	1	59	29	21	VI=0,HL=0	0	0	0	0	0	1	0	0	0
1516	1	66	30	22	VI=0,HL=0	1	0	0	0	0	1	0	0	0
1517	2	74	29	22	VI=0,HL=0	1	0	0	0	0	1	0	0	0
1519	1	60	30	22	VI=0,HL=0	1	0	0	0	0	0	0	1	0
1524	1	62	27	19	VI=0,HL=0		0	0	0	0	1	0	0	0
1526	2	63	26	18	VI=0,HL=0		0	0	0	0	1	0	1	1
1527	1	64	29	22	VI=0,HL=0	1	0	0	0	0	1	0	0	0
1529	2	57	27	19	VI=0,HL=0	1	0	0	0	0	1	0	0	0
1543	1	67	29	21	VI=0,HL=0	0	0	0	0	0	1		1	1
1544	2	67	30	22	VI=0,HL=0	1	0	1	1	0	1	0	1	1
1545	1	69	29	21	VI=0,HL=0	1	0	0	0	0	1	0	0	0
1547	1	60	27	19	VI=0,HL=0	1	0	0	1	0	1	0	0	0
1548	2	63	26	19	VI=0,HL=0	0	0	0	0	0	1	0	0	0
1549	1	69	28	20	VI=0,HL=1	0	0	0	0	1	1	0	0	0
1550	2	71	24	17	VI=0,HL=0	1	0	0	0	1	1	0	0	0
1559	2	59	30	22	VI=0,HL=0	0	0	0	0	0	1	0	0	0
1564	2	58	29	21	VI=0,HL=0	1	0	0	0	0	1	0	0	0
1568	1	65	30	22	VI=0,HL=0	0	0	0	0	0	1	0	1	0
1570	1	68	28	21	VI=1,HL=0	0	0	0	0	0	1	0	0	0
1571	2	71	23	17	VI=0,HL=0	1	0	0	0	0	1	0	0	0
1577	1	61	29	21	VI=0,HL=1	1	1		0	1	1	0	0	0
1580	1	59	29	21	VI=0,HL=0	0	0	0	0	0	1	0	1	1
1587	2	68	29	22	VI=0,HL=1	1	0	0	0	0	1	0	0	0
1588	1	61	29	21	VI=0,HL=0	0	0	0	0	0	1	0	1	0
1590	2	59	30	22	VI=0,HL=0	1	0		0	0	1	0	0	0
1593	1	68	28	21	VI=0,HL=0	1	0	0	0	1	1	0	0	0
1594	1	62	29	21	VI=0,HL=0	1	0	0	0	0	1	0	1	1
1595	2	75	29	21	VI=0,HL=1	1	0	1	0	0	1	0	1	0
1599	1	75	29	22	VI=0,HL=0	1	0	0	0	0	1	0	0	0
1602	1	65	30	22	VI=0,HL=0	0	1	0	0	0	1	0	1	0
1607	1	62	29	22	VI=0,HL=0	0	0	1	0	0	1	0	0	0
1608	2	72	28	20	VI=0,HL=0		0	0	0	0	1	0	1	1
1611	1	63	29	22	VI=0,HL=0	1	0	0	1	0	1	0	0	0
1612	2	57	26	19	VI=0,HL=0	0	1	1	0	1	1	0	0	0
1626	2	76	30	22	VI=0,HL=0	0	1	0	1	0	1	0	1	1
1627	1	70	30	22	VI=0,HL=0	1	0	0	0	0	1	0	1	0
1629	1	73	28	20	VI=0,HL=0	1	0	0	0	0	0	0	1	1
1632	2	57	30	22	VI=0,HL=0	1	0	0	0	0	1	0	1	0
1634	1	66	28	21	VI=0,HL=1	1	0	1	0	0	1	0	0	0
1643	1	66	30	22	VI=0,HL=0	1	0	0	0	0	1	0	0	0
1655	1	67	30	22	VI=0,HL=0	1	1	0	0	0	1	0	0	0
1656	2	74	30	22	VI=0,HL=1	1	0	0	0	0	1	0	1	1
1657	1	58	30	22	VI=0,HL=0	1	0	0	0	0	1	0	1	0
1659	1	66	24	17	VI=0,HL=0	0	0	1	0	0	1	0	0	0
1672	2	73	24	19	VI=0,HL=1	0	0	0	1	0	1	0	0	0
1675	1	68	30	22	VI=1,HL=0	1	0	0	0	0	1	0	1	0
1676	2	69	29	21	VI=0,HL=0	1	0	0	0	0	1	0	0	0
1681	1	73	28	21	VI=0,HL=0	0	0	0	1	1	1	0	0	0
1692	1	67	27	19	VI=0,HL=0	1	0	0	0	0	1	0	0	0
1693	2	66	29	21	VI=0,HL=0	1	0	0	0	0	1	0	0	0
1695	1	76	29	22	VI=0,HL=0	1	0	0	0	0	1	0	1	1
1704	2	67	29	21	VI=0,HL=0	1	0	0	0	0	1	0	0	0
1715	2	71	30	22	VI=0,HL=1	0	0	0	0	1	1	0	0	0
1723	1	71	25	18	VI=1,HL=0	1	0	0	1	0	0	0	1	1
1732	2	77	27	20	VI=0,HL=0	0	0	0	0	0	1	0	1	1
1742	2	74	30	22	VI=0,HL=0	1	0	0	1	0	1	0	0	0
1746	1	67	30	22	VI=0,HL=1	0	0	0	0	0	1	1	0	0
1747	2	71	30	22	VI=0,HL=0	0	0	0	0	0	1	0	1	0
1749	2	62	30	22	VI=0,HL=0	1	0	0	0	0	1	0	0	0
1750	2	71	28	21	VI=0,HL=0	0	0	1	1	0	1	0	1	0
1761	1	61	30	22	VI=0,HL=0	0	0	0	0	1	1	0	0	0
1769	2	73	29	22	VI=0,HL=1	0	0	1	0	0	1	0	1	1
1770	1	72	27	19	VI=0,HL=0	1	1	0	0	0	1	0	1	0
1773	2	58	30	22	VI=0,HL=0		0	1	1	0	1	0	0	0
1778	1	61	29	22	VI=0,HL=0	0	0	0	0	0	1	0	0	0
1782	2	82	30	22	VI=1,HL=1		0	0	1	0	1	0	1	0
1783	1	69	29	22	VI=1,HL=0	1	1	0	0	0	1	0	0	0
1791	1	54	26	18	VI=0,HL=0	1	0	0	0	0	1	0	0	0
1793	1	73	30	22	VI=0,HL=0	1	0	0	1	0	1	0	1	0
1795	1	67	30	22	VI=0,HL=0	0	0	0	0	0	0	0	1	0
1797	1	73	29	21	VI=0,HL=0	0	0	0	0	1	1	0	1	1
1799	1	69	26	19	VI=0,HL=0	1	0	0	0	1	1	0	0	0
1804	1	55	30	22	VI=0,HL=0	1	0	0	0	0	1	0	1	0
1805	2	61	28	20	VI=0,HL=0	1	0	0	0	0	1	0	0	0
1813	2	67	27	20	VI=0,HL=0	1	0	0	0	0	1	0	1	1
1819	1	71	27	20	VI=0,HL=0		0	0	0	1	1	0	0	0
1820	1	59	28	20	VI=0,HL=1	1	0	0	0	0	1		0	0
1823	2	56	30	22	VI=0,HL=0	1	1	0	0	0	1	0	1	0
1826	2	66	25	18	VI=0,HL=0	0	0	0	0	1	1	0	1	0
1831	1	56	29	21	VI=0,HL=0	0	1	0	0	0	1	0	0	0
1832	2	58	27	20	VI=0,HL=0	1	0	0	0	0	1	0	1	0
1834	1	63	29	22	VI=0,HL=0	1	0	0	0	0	1	1	0	0
1839	2	65	30	22	VI=0,HL=1	1	1	0	0	1	1	0	0	0
1848	1	65	28	21	VI=0,HL=0	1	1	0	1	1	0	0	0	0
1851	1	55	30	22	VI=0,HL=0	1	0	0	0	0	1	0	0	0
1852	2	55	28	20	VI=0,HL=0	0	0	0	0	0	1	0	1	1
1861	1	55	30	22	VI=0,HL=0	1	0	0	0	0	1	0	0	0
1862	2	74	30	22	VI=0,HL=1	1	0	0	0	0	1	0	1	1
1873	1	56	30	22	VI=0,HL=0	1	0	0	0	1	1	0	0	0
1881	1	68	29	22	VI=1,HL=0	0	1	0	0	0	1	0	1	1
1885	2	66	28	20	VI=0,HL=0	1	0	0	0	0	1	0	0	0
1886	1	68	30	22	VI=0,HL=0	1	1	0	0	1	1	0	0	0
1888	2	70	25	17	VI=0,HL=0	1	0	0	0	1	1	0	1	0
1896	1	61	29	21	VI=0,HL=0	0	0	0	0	0	1	0	0	0
1899	2	55	30	22	VI=0,HL=0	1	0	0	0	0	1	0	0	0
1900	1	63	30	22	VI=0,HL=0	0	0	0	0	0	0	0	0	0
1901	1	60	30	22	VI=0,HL=0	0	0	0	0	0	1	0	0	0
1902	2	62	28	20	VI=0,HL=0	1	0	0	0	0	1	0	0	0
1910	1	55	30	22	VI=0,HL=0	1	1	0	0	0	1	0	0	0
1911	2	58	30	22	VI=0,HL=0	1	0	0	0	0	1	0	1	0
1912	1	61	30	22	VI=0,HL=0	1	0	0	0	1	1	0	0	0
1916	2	55	29	22	VI=0,HL=0	0	0	0	0	1	1	0	0	0
1918	1	77	30	22	VI=0,HL=0	0	0		0	1	1	0	0	0
1920	2	58	30	22	VI=0,HL=0	1	0	0	0	0	1	0	0	0
1927	1	59	30	22	VI=1,HL=0	1	0	0	0	1	1	0	0	0
1933	1	76	30	22	VI=0,HL=0	1	0	1	1	1	0	0	0	0
1939	1	60	29	21	VI=0,HL=0	0	0	1	0	0	1	0	0	0
1945	1	60	29	22	VI=0,HL=0	1	0	1	0	0	1	0	0	0
1952	1	80	30	22	VI=0,HL=0	0	0	0	0	0	1	0	1	1
1965	2	69	30	22	VI=0,HL=0	1	0	0	0	0	1	0	0	0
1968	1	60	25	18	VI=0,HL=0	0	0	0	0	0	1	0	1	0
1969	2	64	28	21	VI=0,HL=0	0	0	0	0	0	1	0	0	0
1981	1	62	29	21	VI=0,HL=1	1	0	0	0	0	1	0	1	0
1983	2	57	30	22	VI=0,HL=0	1	0	0	0	0	1	0	0	0
1990	1	71	29	21	VI=0,HL=0	1	0	0	0	0	1	0	0	0
2132	2	77	21	19	VI=0,HL=1		0	0	0	0	1	1	0	0
2137	1	68	30	22	VI=0,HL=0	0	1	1	0	0	1	0	0	0
2144	1	62	30	22	VI=0,HL=0	0	0	1	0	0	1	0	0	0
2156	1	62	30	22	VI=0,HL=0	1	0	1	0	0	1	0	1	1
2162	2	64	29	21	VI=0,HL=0	0	0	0	0	0	1	0	1	0
2164	1	75	30	22	VI=0,HL=0	1	0	0	0	0	1	0	0	0
2166	2	64	29	22	VI=0,HL=0	1	0	0	0	0	1	0	0	0
2173	1	61	29	22	VI=0,HL=0	1	0	1	0	0	0	0	0	0
2184	1	58	24	17	VI=0,HL=0	0	1		0	0	1	0	1	1
2200	2	56	29	22	VI=0,HL=0	1	0	1	0	0	1	0	1	1
2203	1	64	28	20	VI=0,HL=0	0	1	0	0	1	1	0	1	0
2204	1	56	28	21	VI=0,HL=0	1	0	0	0	0	1	0	0	0
2205	2	64	30	22	VI=1,HL=0	1	0	0	0	0	1	0	1	0
2222	2	64	30	22	VI=0,HL=0	1	1	0	0	0	0	0	0	0
2224	2	57	27	20	VI=0,HL=0	1	0	0	0	0	1	0	0	0
2228	1	63	27	20	VI=0,HL=1	0	0	0	0	0	1	0	0	0
2229	2	57	30	22	VI=0,HL=0	1	0	0	0	0	1	0	1	0
2239	2	69	28	20	VI=0,HL=0	1	0	0	0	0	1	0	0	0
2243	2	59	30	22	VI=0,HL=0	1	1	0	0	0	1	0	0	0
2244	2	69	28	20	VI=0,HL=0	0	0	1	0	0	1	0	1	1
2252	1	57	30	22	VI=0,HL=0	1	0	0	0	1	1	0	0	0
2260	2	55	29	22	VI=0,HL=0	1	1	0	0	0	1	1	0	0
2272	2	60	28	20	VI=0,HL=0	1	0	1	0	0	1	0	0	0
2273	1	60	24	18	VI=0,HL=0	1	1	0	0	0	1	0	0	0
2275	1	69	29	22	VI=0,HL=0	1	1	0	0	0	0	0	0	0
2280	2	57	29	22	VI=0,HL=0	0	1	0	0	0	1	0	1	0
2288	1	63	26	19	VI=0,HL=0	0	0	0	0	1	1	0	1	1
2292	1	73	28	20	VI=1,HL=0	0	1	0	1	1	1	0	0	0
2296	1	56	30	22	VI=0,HL=1	0	0	0	0	1	1	0	1	0
2301	2	61	30	22	VI=0,HL=0	0	0	0	1	0	1	0	1	0
2304	1	56	30	22	VI=0,HL=0	1	0	1	0	0	1	0	0	0
2306	2	58	29	21	VI=0,HL=0	1	0		0	0	1	0	1	1
2311	1	62	29	22	VI=0,HL=0	1	0		0	0	1	0	0	0
2313	1	66	30	22	VI=1,HL=0	1	0	0	1	0	0	0	1	0
2314	1	56	29	21	VI=0,HL=0	0	0	0	0	0	1	0	0	0
2316	1	55	30	22	VI=1,HL=0	1	0	0	0	0	1	0	0	0
2320	1	62	28	20	VI=0,HL=0	1	0	0	0	0	1	0	1	1
2327	2	71	25	17	VI=0,HL=0	1	0	0	0	0	1	0	0	0
2329	2	67	30	22	VI=0,HL=0	0	1	0	0	0	1	0	1	1
2340	2	65	27	19	VI=0,HL=0	1	0	0	0	0	1	0	1	0
2343	1	57	29	21	VI=0,HL=0	0	0		0	0	1	0	1	0
2352	1	59	27	21	VI=0,HL=0	0	1	1	0	1	0	0	0	0
2356	1	70	29	22	VI=0,HL=0	0	1	0	0	1	1	0	0	0
2359	2	71	30	22	VI=1,HL=0	1	1	0	0	0	1	0	1	0
2362	1	55	28	21	VI=0,HL=0	0	0	0	0	0	0	0	1	1
2363	2	57	30	22	VI=0,HL=0	1	0	0	0	0	1	0	0	0
2367	2	67	29	21	VI=0,HL=0	1	0	0	0	0	1	0	1	1
2368	1	64	29	22	VI=0,HL=0	0	0	0	0	0	1	0	0	0
2369	1	54	29	22	VI=0,HL=0	1	0	0	0	0	1	0	1	1
2396	1	66	28	21	VI=0,HL=0	1	0		1	0	1	0	0	0
2397	2	65	30	22	VI=0,HL=1	1	0	0	0	0	1	0	0	0
2398	2	59	29	22	VI=0,HL=0	0	0	0	0	0	1	0	0	0
2403	1	57	30	22	VI=0,HL=0	1	0	0	0	0	1	0	0	0
2404	2	54	29	22	VI=0,HL=0	1	0		0	0	1	0	0	0
2409	1	71	28	20	VI=0,HL=0	0	0	0	1	0	1	0	0	0
2416	2	71	24	17	VI=0,HL=0	0	0	0	0	1	1	0	1	1
2433	1	58	29	22	VI=0,HL=0	1	0	0	0	1	1	0	0	0
2443	1	68	28	21	VI=0,HL=0	1	1	0	0	0	1	1	0	0
2444	2	61	29	21	VI=0,HL=0	0	0	0	1	0	1	0	0	0
2446	1	61	27	21	VI=0,HL=0	0	0	1	0	0	0	0	0	0
2461	2	66	29	21	VI=0,HL=0	1	0	0	0	1	1	0	1	0
2473	1	74	30	22	VI=0,HL=0	1	0	0	0	0	1	0	0	0
2482	2	84	29	21	VI=1,HL=1	1	0	0	0	0	1	0	1	1
2488	1	63	30	22	VI=0,HL=0	1	0	0	0	0	1	0	1	0
2496	2	61	29	21	VI=0,HL=0	1	0	0	0	1	1	0	0	0
2497	1	79	29	21	VI=0,HL=1	0	0	0	0	0	1	0	1	1
2498	2	81	30	22	VI=0,HL=0	1	0	0	0	0	1	0	0	0
2506	1	65	30	22	VI=0,HL=0	1	1	0	0	0	1	0	0	0
2513	1	65	30	22	VI=0,HL=0	1	0	0	0	0	1	0	0	0
2514	2	70	30	22	VI=0,HL=0	0	0	0	0	0	1	0	0	0
2516	2	71	27	19	VI=0,HL=1	1	0	1	1	0	1	0	0	0
2527	2	63	30	22	VI=0,HL=0	1	0	1	0	0	1	0	0	0
2560	2	68	25	18	VI=0,HL=1	0	0	0	0	0	1	0	0	0
2564	1	67	30	22	VI=0,HL=0	0	0	0	0	1	1	0	0	0
2579	1	63	27	20	VI=0,HL=0		0	0	0	1	1	0	0	0
2585	2	60	30	22	VI=0,HL=0		0		0	0	1	0	0	0
2586	1	62	27	21	VI=0,HL=0		0	0	1	1	1	0	0	0
2588	1	60	27	21	VI=0,HL=0		1	0	0	1	1	0	0	0
2612	2	74	28	22	VI=0,HL=1	1	0	1	0	0	1	0	0	0
2618	1	57	29	22	VI=0,HL=0	1	0	0	0	0	1	0	0	0
2630	1	60	30	22	VI=0,HL=0	0	0	0	0	0	1	0	1	1
2640	1	64	27	19	VI=0,HL=0		0	0	0	0	1	0	0	0
2644	2	72	29	22	VI=0,HL=1	1	0	0	0	1	1	0	1	1
2647	2	62	29	21	VI=0,HL=1	1	0	0	0	0	1	0	1	0
2649	2	72	28	20	VI=0,HL=1	1	1	0	0	0	1	0	0	0
2660	2	54	29	22	VI=0,HL=0	1	0	0	0	0	1	0	1	1
2679	1	58	30	22	VI=0,HL=1	1	0	0	0	1	1	0	0	0
2688	1	66	30	22	VI=0,HL=0	1	1	0	0	1	1	0	0	0
3001	2	72	29	21	VI=0,HL=0	1	1	0	1	1	1	0	0	0
3002	2	65	25	17	VI=0,HL=1	1	0	0	0	0	1	0	1	0
3004	1	64	27	19	VI=0,HL=0	0	1	1	1	0	1	1	0	0
3007	2	63	29	21	VI=1,HL=0	1	1	0	0	0	1	0	0	0
3008	1	61	29	21	VI=0,HL=0	0	0	0	0	0	1	0	0	0
3009	1	63	28	20	VI=0,HL=0	1	0	0	0	1	1	0	1	0
3016	2	72	30	22	VI=0,HL=0	0	1	0	0	0	1	0	0	0
3017	1	68	30	22	VI=0,HL=0	1	0	0	1	0	1	1	1	0
3040	1	77	30	22	VI=0,HL=0	1	0	0	0	0	1	0	0	0
3041	2	76	27	19	VI=0,HL=0	1	1	0	0	0	1	0	0	0
3060	1	67	30	22	VI=0,HL=0	1	0	0	0	0	1	0	1	0
3062	1	77	29	22	VI=1,HL=0	0	1		0	1	1	0	0	0
3071	2	73	30	22	VI=0,HL=0	0	0	0	0	0	1	0	1	0
3072	1	70	30	22	VI=0,HL=1	1	1	0	0	0	1	0	1	0
3078	1	57	30	22	VI=0,HL=0	1	0	1	0	0	1	0	0	0
3080	1	65	30	22	VI=0,HL=0	1	0	0	0	0	1	0	0	0
3085	1	60	30	22	VI=0,HL=0	0	0	0	0	1	1	0	0	0
3094	2	60	27	20	VI=0,HL=0	1	0	0	0	0	1	0	0	0
3095	1	60	30	22	VI=0,HL=0	1	0	0	1	0	1	0	0	0
3096	2	58	30	22	VI=0,HL=0	1	0	0	0	0	1	0	0	0
3098	1	77	29	21	VI=0,HL=1	1	0	0	0	1	1	0	0	0
3100	1	68	29	21	VI=0,HL=0	0	0	0	0	0	1	0	0	0
3108	1	60	29	22	VI=0,HL=0	1	0	0	0	0	1	0	0	0
3109	1	60	30	22	VI=0,HL=0	1	0	0	0	0	1	0	1	0
3112	1	70	30	22	VI=0,HL=1	1	0	0	0	1	1	0	1	0
3116	2	77	30	22	VI=0,HL=1	1	0	0	0	1	1	0	0	0
3122	1	64	23	15	VI=0,HL=0	0	0	0	0	0	1	0	0	0
3127	2	73	26	18	VI=0,HL=0	1	0	0	0	1	0	0	0	0
3128	1	66	29	22	VI=0,HL=0	0	1	0	0	0	1	0	0	0
3131	2	79	29	22	VI=0,HL=0	1	0	0	0	0	1	1	1	1
3132	1	69	29	22	VI=0,HL=0		1	0	0	0	1	0	0	0
3136	1	56	30	22	VI=0,HL=0	0	0	0	0	0	1	0	0	0
3137	2	57	30	22	VI=0,HL=0	1	0	0	0	0	1	0	0	0
3138	2	58	30	22	VI=0,HL=0	1	1	0	0	0	1	0	1	0
3141	2	55	29	22	VI=0,HL=0	1	0		0	0	1	0	0	0
3144	1	76	29	21	VI=0,HL=0	1	0	1	0	0	1	0	0	0
3145	2	78	28	20	VI=0,HL=0	1	0	0	0	0	1	0	0	0
3146	1	74	30	22	VI=0,HL=0	1	1	0	0	0	1	1	1	1
3147	2	78	30	22	VI=0,HL=0	1	1	0	0	0	1	0	0	0
3152	1	81	29	21	VI=0,HL=1	1	0	0	0	0	1	0	0	0
3156	1	78	29	21	VI=0,HL=0	0	1	0	0	1	1	0	0	0
3157	1	72	24	17	VI=0,HL=0	0	1	0	0	0	1	0	0	0
3158	2	76	30	22	VI=0,HL=0	1	0	0	0	0	1	0	0	0
3160	2	73	30	22	VI=0,HL=0	1	0	0	0	0	1	1	1	0
3164	1	65	30	22	VI=0,HL=0	1	1	0	0	1	1	0	0	0
3166	2	82	27	20	VI=1,HL=0	1	1	0	0	1	1	0	1	1
3167	2	59	30	22	VI=0,HL=0	1	0	0	0	0	1	0	0	0
3171	1	59	29	21	VI=0,HL=0	0	0	0	1	0	1	0	0	0
3172	1	56	30	22	VI=0,HL=0	0	0	0	0	1	1	0	0	0
3180	1	66	30	22	VI=0,HL=0	1	1	0	0	0	1	0	1	0
3184	2	74	28	20	VI=0,HL=1	0	0	0	0	0	1	0	0	0
3187	1	71	30	22	VI=0,HL=0	0	0	0	0	1	1	0	0	0
3188	2	63	30	22	VI=0,HL=1	1	0	0	0	0	1	0	0	0
3189	1	65	30	22	VI=0,HL=0	1	0	0	0	0	1	0	1	0
3193	1	64	30	22	VI=0,HL=0	0	0	0	0	0	1	0	0	0
3194	2	64	29	22	VI=0,HL=0	0	0	0	0	0	1	0	0	0
3195	1	62	30	22	VI=1,HL=0	1	0	0	0	0	1	0	0	0
3199	2	56	29	21	VI=0,HL=0	1	0	0	0	0	1	0	0	0
3201	1	67	30	22	VI=0,HL=0	0	0	0	0	0	1	0	0	0
3222	1	84	29	21	VI=0,HL=0	1	0	0	0	1	1	0	0	0
3229	2	67	30	22	VI=0,HL=0	1	1	0	0	0	1	0	0	0
3230	1	76	30	22	VI=0,HL=0	1	1	0	0	0	1	0	1	1
3231	1	61	29	22	VI=0,HL=0		0	0	0	0	1	0	0	0
3234	1	61	28	22	VI=1,HL=0	1	0	0	0	1	1	0	0	0
3240	1	73	28	21	VI=0,HL=0	0	0	0	0	0	1	0	1	1
3246	1	71	30	22	VI=0,HL=0	1	0	0	0	1	1	0	0	0
3252	1	63	30	22	VI=0,HL=0	0	0	0	0	1	1	0	1	0
3253	1	60	29	21	VI=0,HL=0	1	1	0	0	1	1	0	1	0
3256	2	58	29	21	VI=0,HL=0	1	0	0	0	0	1	0	1	1
3271	2	69	27	20	VI=0,HL=1	1	1	0	0	1	1	0	0	0
3272	1	74	28	20	VI=0,HL=1	1	0	0	0	0	1	0	0	0
3293	2	73	28	21	VI=0,HL=1	1	0	0		0	1	0	0	0
3295	2	59	28	20	VI=0,HL=0	0	1	0	1	1	1	0	0	0
3296	1	70	30	22	VI=0,HL=0	1	1	0	0	0	0	0	0	0
3304	1	74	29	21	VI=0,HL=1	0	0	0	0	1	1	0	1	1
3305	1	69	27	19	VI=0,HL=0	0	0	0	0	1	1	0	0	0
3307	1	74	30	22	VI=0,HL=0	1	0	0	0	1	1	0	0	0
3308	1	73	28	21	VI=0,HL=0	1	0	0	0	1	1	0	1	1
3312	1	73	27	19	VI=0,HL=0	1	1	0	1	1	1	0	0	0
3319	1	68	28	21	VI=0,HL=0	0	0	0	0	0	1	0	0	0
3321	1	77	29	21	VI=0,HL=0	1	1	0	0	0	1	0	1	1
3322	2	71	30	22	VI=0,HL=0	0	0	0	0	0	1	0	0	0
3325	2	70	29	22	VI=0,HL=0	1	0	0	1	0	1	0	0	0
3326	1	65	30	22	VI=0,HL=0	1	0	0	0	0	1	0	0	0
3333	2	79	29	21	VI=0,HL=0	1	0	0	0	0	1	0	1	1
3334	1	66	28	21	VI=0,HL=0	1	0	0	0	0	1	0	0	0
3336	1	70	29	21	VI=0,HL=0	1	0	0	0	0	1	0	0	0
3338	1	76	30	22	VI=0,HL=1	0	0	0	0	1	1	0	1	1
3344	1	67	29	22	VI=0,HL=0	1	0		0	0	1	0	1	1
3347	2	76	29	21	VI=0,HL=0	1	0	0	0	0	1	0	1	0
3350	1	69	30	22	VI=0,HL=0	1	0	0	0	0	1	0	1	1
3352	1	62	30	22	VI=0,HL=0	1	0	0	0	0	1	0	0	0
3354	1	60	25	18	VI=0,HL=0	1	0	0	0	0	1	0	0	0
3355	2	55	28	21	VI=0,HL=0	1	0	0	0	0	1	0	0	0
3363	1	65	30	22	VI=0,HL=0	1	0	0	0	0	1	0	1	1
3367	2	60	30	22	VI=0,HL=0	1	0	0	0	0	1	0	0	0
3368	1	59	30	22	VI=0,HL=0	1	0	0	0	0	1	0	0	0
3378	2	63	30	22	VI=0,HL=0	1	0	0	0	0	1	0	1	1
3386	1	71	28	20	VI=0,HL=1	1	0	0	0	0	1	0	0	0
3395	1	74	28	20	VI=0,HL=1	1	0	0	0	0	1	0	0	0
3405	1	71	29	21	VI=0,HL=0	0	0	0	0	1	1	0	1	1
3407	2	64	30	22	VI=0,HL=0	1	0	0	0	0	1	0	1	0
3409	2	62	30	22	VI=0,HL=0	1	1	0	0	0	1	0	1	0
3410	1	55	30	22	VI=0,HL=0	0	1	0	0	0	1	0	0	0
3413	1	58	30	22	VI=0,HL=0	1	0	0	0	0	1	0	0	0
3415	1	69	28	20	VI=0,HL=0	1	0	0	1	0	1	0	1	0
3417	1	65	30	22	VI=0,HL=1	1	1	0	0	0	1	0	1	0
3418	1	68	29	22	VI=0,HL=0	1	1	0	0	1	1	0	1	0
3420	2	71	27	19	VI=0,HL=0	0	0	0	0	0	1	0	0	0
3421	1	70	30	22	VI=0,HL=1	1	0	0	0	0	1	0	1	0
3429	1	69	29	21	VI=0,HL=0	0	1	1	0	0	1	0	0	0
3430	2	77	27	19	VI=0,HL=1	0	1	1	0	0	1	0	1	1
3431	1	70	29	21	VI=0,HL=0	0	0	0	0	1	1	0	0	0
3433	2	81	27	20	VI=0,HL=0	1	0	0	0	0	1	0	1	0
3442	2	81	28	20	VI=0,HL=1	1	0	0	0	1	1	0	0	0
3444	2	68	26	19	VI=0,HL=0	1	0	0	0	0	1	0	0	0
3445	1	69	30	22	VI=0,HL=0	1	0	0	0	0	1	1	0	0
3449	2	61	28	20	VI=0,HL=1	1	0	0	0	0	1	0	0	0
3457	1	79	30	22	VI=0,HL=0	1	0	0	0	0	1	0	1	0
3458	2	85	27	19	VI=0,HL=1	1	0	0	0	0	1	0	1	0
3459	1	66	26	21	VI=1,HL=0	1	0	0	0	1	1	0	0	0
3461	1	68	27	20	VI=0,HL=0	0	1	0	1	0	1	0	0	0
3472	2	79	30	22	VI=1,HL=1	1	0	0	0	0	1	0	1	0
3473	1	78	29	21	VI=0,HL=0	1	0	0	0	0	1	0	1	1
3474	1	81	30	22	VI=0,HL=0	1	0	0	0	0	1	0	1	1
3482	1	75	30	22	VI=0,HL=0	1	0	0	1	1	1	0	0	0
3490	1	59	27	21	VI=0,HL=0	1	0		0	0	1	0	0	0
3491	1	55	29	21	VI=0,HL=0	1	0	1	0	0	1	0	0	0
3493	1	76	30	22	VI=0,HL=0	1	1	0	0	0	1	0	0	0
3495	1	56	30	22	VI=0,HL=0	1	1	0	0	1	1	1	0	0
3508	1	66	29	22	VI=0,HL=0	0	0	0	0	1	1	0	1	1
3512	2	57	30	22	VI=0,HL=0	1	0	1	0	0	1	0	1	1
3513	1	60	30	22	VI=0,HL=0	1	0	0	0	0	1	0	0	0
3514	1	60	28	20	VI=0,HL=0	1	0	1	0	1	1	0	0	0
3515	2	64	29	21	VI=0,HL=0	0	1	0	0	0	1	0	0	0
3519	2	60	30	22	VI=0,HL=0	1	0	1	0	0	1	0	0	0
3520	1	65	28	21	VI=0,HL=0	1	1	1	0	0	1	0	0	0
3531	1	69	30	22	VI=0,HL=0	1	0	0	0	0	1	0	0	0
3535	1	66	29	22	VI=0,HL=0	1	1	0	1	0	1	0	0	0
3538	1	63	29	22	VI=0,HL=0	1	0	0	0	0	1	0	0	0
3540	1	78	28	21	VI=0,HL=0	0	0	0	0	1	1	0	1	0
3543	2	62	29	21	VI=0,HL=0	1	0	0	0	1	1	0	1	0
3548	2	71	28	20	VI=0,HL=0	1	1	0	0	0	1	0	0	0
3551	2	68	29	21	VI=0,HL=0	1	0	0	0	0	1	0	1	0
3552	1	65	30	22	VI=0,HL=0	1	0	0	1	0	1	0	1	1
3554	1	58	28	22	VI=0,HL=0	0	0		0	0	1	0	0	0
3555	2	67	27	20	VI=0,HL=1	0	1	0	1	0	1	0	0	0
3556	1	62	29	21	VI=0,HL=0	0	0	0	0	0	1	0	0	0
3558	1	68	28	21	VI=1,HL=0	0	1	0	0	0	1	0	0	0
3560	1	73	30	22	VI=0,HL=0	0	0	0	0	0	1	0	0	0
3563	1	69	29	21	VI=0,HL=0	0	0	0	0	0	1	0	0	0
3564	2	64	29	22	VI=0,HL=0	1	0	0	1	0	1	0	0	0
3567	2	72	29	21	VI=0,HL=0	1	0	0	0	0	1	0	0	0
3568	1	68	30	22	VI=0,HL=0	1	0	0	0	0	1	0	0	0
3574	2	71	30	22	VI=0,HL=0	1	1	0	1	1	1	0	1	1
3584	1	62	29	22	VI=0,HL=0	1	0	0	0	0	1	0	0	0
3586	1	72	29	21	VI=0,HL=1	0	0	0	0	1	1	0	0	0
3589	2	65	29	21	VI=0,HL=1	0	0	0	0	1	1	0	0	0
3593	1	75	27	19	VI=1,HL=0		0	0	0	0	1	0	0	0
3594	1	70	28	21	VI=0,HL=0	1	1	1	0	1	1	0	0	0
3603	1	67	30	22	VI=0,HL=1	0	0	1	0	1	1	0	0	0
3608	2	68	29	21	VI=0,HL=0	1	0	0	0	0	1	0	0	0
3609	2	66	30	22	VI=0,HL=0	1	1	0	1	0	1	0	0	0
3610	1	60	28	20	VI=0,HL=0	0	0	0	0	0	1	0	0	0
3611	1	58	30	22	VI=0,HL=0	1	0	0	0	0	1	0	0	0
3612	2	65	29	21	VI=0,HL=0	1	0	0	0	0	1	0	1	0
3616	1	59	29	22	VI=0,HL=0	1	0	1	0	0	1	1	0	0
3617	2	62	30	22	VI=0,HL=0	1	0	0	0	0	1	0	0	0
3622	1	67	26	18	VI=0,HL=0	1	1	0	0	1	1	0	0	0
3631	2	68	28	21	VI=0,HL=1	0	1	0	0	0	1	0	0	0
3632	1	66	29	22	VI=0,HL=0	0	0	0	0	0	1	0	0	0
3635	1	62	30	22	VI=0,HL=0	1	0	0	0	0	1	0	0	0
3649	1	60	26	18	VI=0,HL=0	0	0	0	1	0	1	0	0	0
3650	2	65	24	16	VI=0,HL=1		1	0	1	0	1	0	0	0
3656	2	58	28	20	VI=0,HL=0	1	0	0	0	0	1	0	0	0
3657	1	58	30	22	VI=0,HL=0	1	0	0	0	1	1	0	0	0
3670	1	75	27	21	VI=0,HL=1	1	0	0	0	0	1	1	0	0
3676	2	73	28	20	VI=0,HL=0	1	0	0	0	0	1	0	0	0
3678	1	72	28	21	VI=0,HL=0	1	1	0	0	0	1	0	0	0
3679	2	78	27	20	VI=0,HL=1	1	0	0	0	0	1	0	0	0
3682	2	75	29	21	VI=0,HL=0	1	1	0	0	0	1	0	1	1
3683	1	72	27	19	VI=0,HL=0	1	0	0	0	0	1	0	1	1
3686	2	61	30	22	VI=0,HL=0	1	0	0	0	0	1	0	0	0
3687	1	62	30	22	VI=0,HL=0	1	0	0	0	0	1	0	0	0
3691	2	68	30	22	VI=0,HL=1	1	0	0	0	0	1	0	1	0
3693	2	70	29	21	VI=0,HL=0	1	0	0	0	0	1	0	1	0
3694	1	61	28	21	VI=0,HL=0		0	0	0	0	1	0	1	1
3708	2	74	22	16	VI=0,HL=1	1	0	0	0	1	0	0	0	0
3713	1	65	29	21	VI=0,HL=0	1	0	0	0	1	1	0	0	0
3716	1	65	30	22	VI=0,HL=0	1	1	0	0	0	1	0	0	0
3721	1	71	28	20	VI=1,HL=1	1	1	0	0	1	1	1	1	0
3727	1	70	29	22	VI=0,HL=0	0	0	1	0	0	1	0	0	0
3730	2	55	30	22	VI=0,HL=0	0	0	0	0	0	1	0	0	0
3735	1	65	23	15	VI=0,HL=0	1	0	0	0	1	1	0	0	0
3741	2	63	27	20	VI=0,HL=0	0	0	0	0	0	1	0	1	0
3742	1	58	28	20	VI=0,HL=0	1	0	0		0	1	0	0	0
3744	1	66	30	22	VI=1,HL=0	1	0	0	0	0	1	0	0	0
3746	1	55	30	22	VI=0,HL=0	1	0	0	0	0	1	0	1	1
3748	1	58	30	22	VI=0,HL=0	1	0	0	0	0	1	0	1	0
3749	1	56	30	22	VI=0,HL=0	1	0	0	0	0	1	0	0	0
3751	1	61	29	22	VI=0,HL=0	1	0	0	0	0	1	0	0	0
3754	2	71	30	22	VI=0,HL=0	1	0	0	0	0	1	0	0	0
3760	2	61	29	21	VI=0,HL=0	1	0	0	0	0	1	0	0	0
3765	1	75	29	22	VI=0,HL=0	1	1	0	0	0	1	0	0	0
3767	1	64	29	21	VI=1,HL=0	0	0	0	0	0	1	0	0	0
3768	2	63	28	21	VI=0,HL=0	1	0	0	0	1	1	0	1	1
3774	2	58	29	22	VI=0,HL=0	1	0	0	0	1	1	0	0	0
3779	2	68	30	22	VI=0,HL=0	1	0		0	0	1	0	0	0
3793	1	68	30	22	VI=0,HL=1	0	0	0	0	0	1	0	0	0
3794	2	79	29	21	VI=1,HL=0	0	0	0	0	0	1	0	0	0
3797	1	55	30	22	VI=0,HL=0	1	1	1	0	0	1	0	0	0
3799	1	67	30	22	VI=1,HL=0	1	0	0	0	1	1	0	1	0
3800	2	60	30	22	VI=0,HL=0	1	0	0	0	0	1	0	0	0
3803	1	65	29	21	VI=0,HL=0	0	0	0	0	0	1	0	0	0
3804	2	69	28	20	VI=0,HL=0	1	1	0	0	0	1	0	0	0
3805	2	68	30	22	VI=0,HL=0	1	0	0	0	0	1	0	0	0
3806	1	66	29	21	VI=0,HL=0	1	0	0	0	0	1	0	0	0
3819	1	71	29	22	VI=1,HL=0	0	0	0	0	1	1	0	1	0
3820	1	68	30	22	VI=0,HL=0	0	0	0	0	0	1	0	0	0
3822	2	66	30	22	VI=0,HL=0	1	0	0	0	0	1	0	1	0
3823	2	59	30	22	VI=0,HL=0	1	0	0	0	0	1	0	0	0
3825	2	57	29	22	VI=0,HL=0	1	0	0	0	0		0	0	0
3827	1	65	26	19	VI=0,HL=0	1	0	0	0	0	1	0	1	0
3829	2	67	27	19	VI=0,HL=0	1	0	0	0	0	1	0	0	0
3830	1	66	29	21	VI=0,HL=0	0	0	0	1	0	1	0	0	0
3832	1	76	30	22	VI=1,HL=1	1	0		0	0	1	0	1	1
3833	1	56	28	20	VI=0,HL=0	0	0	0	0	0	1	0	0	0
3839	1	56	29	21	VI=0,HL=0	0	0	0	0	0	1	0	1	0
3841	1	68	30	22	VI=0,HL=0	1	0	0	0	0	1	0	0	0
3842	1	69	30	22	VI=0,HL=0		1		0	0	1	0	0	0
3847	2	66	28	20	VI=0,HL=0	1	0	0	0	1	1	0	0	0
3850	2	74	30	22	VI=0,HL=0	1	0	0	0	0	1	0	0	0
3853	1	61	30	22	VI=0,HL=0	1	0	0	0	0	1	0	0	0
3867	1	64	30	22	VI=0,HL=0	1	0	0	0	1	1	0	1	0
3870	2	63	30	22	VI=0,HL=0	1	0		1	0	0	0	1	1
3871	2	73	28	21	VI=0,HL=0	1	0	0	0	0	1	0	0	0
3872	1	64	29	22	VI=0,HL=0	1	0	0	0	0	1	0	0	0
3873	2	57	29	21	VI=1,HL=0	0	0		0	0	1	0	1	0
3874	1	63	30	22	VI=0,HL=0	1	1		1	0	0	0	1	0
3875	2	62	29	22	VI=0,HL=1	1	0	0	0	0	1	0	0	0
3885	1	76	30	22	VI=0,HL=0	1	0	0	0	1	1	1	1	0
3896	1	72	30	22	VI=0,HL=0	1	0	0	0	1	1	0	0	0
3900	2	61	27	19	VI=0,HL=0	0	0	0	0	0	1	0	0	0
3902	2	57	28	21	VI=0,HL=0	1	0	0	0	0	1	0	1	1
3908	2	63	29	21	VI=0,HL=0	1	1	0	0	0	1	0	0	0
3909	2	61	30	22	VI=0,HL=0	1	0	0	0	0	1	0	0	0
3911	2	71	29	22	VI=0,HL=0	1	1	0	0	0	1	0	0	0
3912	1	66	30	22	VI=0,HL=0	1	1	0	0	0	1	0	0	0
3914	1	69	27	20	VI=0,HL=0	1	0	0	0	1	1	0	0	0
3919	1	62	29	22	VI=0,HL=0	0	0	0	0	0	1	0	0	0
3929	1	65	30	22	VI=0,HL=0	1	0	0	0	0	1	0	0	0
3930	2	68	30	22	VI=0,HL=0	1	0	0	0	0	1	0	0	0
3935	1	61	30	22	VI=0,HL=0	1	0	0	0	0	1	0	0	0
3963	2	66	29	21	VI=0,HL=0	1	0	0	0	0	1	0	0	0
3976	2	58	26	19	VI=0,HL=0		0		0	0	1	0	1	0
3986	2	70	30	22	VI=0,HL=1	1	0	0	0	0	1	0	0	0
3991	1	69	28	20	VI=0,HL=0	1	0	0	0	0	1	0	0	0
3992	2	62	27	20	VI=0,HL=0	1	0	0	0	0	1	0	0	0
3993	2	69	30	22	VI=0,HL=0	1	0	0	1	0	1	0	1	1
3997	1	62	30	22	VI=0,HL=0	0	0	0	0	0	1	0	0	0
4000	2	61	30	22	VI=0,HL=0	1	1		0	0	1	0	1	0
4001	1	56	29	21	VI=0,HL=1	0	0	0	0	0	1	0	1	0
4004	1	57	30	22	VI=0,HL=0	0	0	1	0	0	1	0	0	0
4014	1	64	30	22	VI=0,HL=0	1	0	0	0	0	1	0	0	0
4016	2	55	30	22	VI=0,HL=0	1	1	0	0	0	1	0	0	0
4025	1	56	30	22	VI=0,HL=0	1	0	0	0	0	1	0	0	0
4026	2	62	30	22	VI=0,HL=0	1	0	0	0	0	1	0	1	0
4027	1	62	29	21	VI=0,HL=0	1	0	0	0	0	1	0	1	0
4041	2	75	29	22	VI=0,HL=1	1	0	0	0	0	1	0	1	1
4042	1	78	29	21	VI=0,HL=0	1	0	0	0	0	1	0	0	0
4045	2	59	30	22	VI=0,HL=1	0	0	0	0	0	1	0	0	0
4050	2	57	29	21	VI=1,HL=0	1	0	0	0	0	1	0	1	0
4056	1	65	30	22	VI=0,HL=0	1	1	0	0	1	1	0	0	0
4060	2	71	24	16	VI=0,HL=1	0	0	1	0	1	1	0	1	0
4061	1	80	28	21	VI=0,HL=0	1	0	0	0	1	1	0	1	1
4062	1	67	29	22	VI=0,HL=0	1	1	0	0	0	1	0	0	0
4065	2	74	29	21	VI=0,HL=0	0	0	0	0	0	1	0	0	0
4066	1	73	30	22	VI=0,HL=0	0	0	0	0	0	1	0	0	0
4067	2	56	30	22	VI=0,HL=0		0	1	0	0	1	0	0	0
4070	2	64	30	22	VI=0,HL=0		1	0	0	0	1	0	1	0
4071	1	64	29	22	VI=0,HL=0		0	1	0	0	1	0	1	1
4075	1	59	29	21	VI=0,HL=0	0	0	0	0	1	1	0	0	0
4080	2	70	30	22	VI=0,HL=0	1	0	0	0	0	1	0	1	0
4089	2	58	28	21	VI=0,HL=0	1	0	1	0	0	1	0	0	0
4097	1	64	27	20	VI=1,HL=0		1	1	0	0	1	0	1	0
4099	2	57	30	22	VI=0,HL=0	1	0	0	0	0	1	0	0	0
